# Supplementary material for: Kinase inhibitor pulldown assay (KiP) for clinical proteomics
Source: Clin Proteomics. 2024 Jan 16;21:3. doi: 10.1186/s12014-023-09448-3 (PMC10790396; doi:10.1186/s12014-023-09448-3)
Supplement: Supplementary file 2 — Additional file 2. Comprehensive Data Compilation from Multiple Excel Spreadsheets. ExpNo_mapping_table Mapping identifier to raw files. 55Druggable_Kinases List of kinases deemed “druggable” based on available information. 47basal_luminal_specific_proteins List of additional kinases of interest based on preliminary experiments. sKiPs_counts count of Strict gene products (Mascot IonScore >= 30, q-value <= 0.01) corresponding to Figure 1. FunCats_mapping Mapping table to in-house protein Functional Categories corresponding to Figure 1. Dilutions_9KiP_counts Total kinase counts across dilutions (variable input) corresponding to Figure 2. Depletions_9KiP_counts Total kinase counts across depletions corresponding to Figure 2. Depletions_9KiP_individual_DDA Individual kinase values (iBAQ log transformed) for DDA data corresponding to Figure 2. Log scale. Dilutions_9KiP_individual_DDA Individual kinase values (iBAQ log transformed) for DDA data corresponding to Figures 2-3. Log scale. Dilutions_9KiP_individual_PRM Individual kinase values for PRM data corresponding to Figure 3. Linear scale. WHIM_PDX_PRM_Transitions_Sum PRM measurements for WHIM PDXs corresponding to Figure 4. Linear scale. Basal_vs_Luminal_pvalues Raw p-values across datasets for WHIM PDXs corresponding to Figure 4. DP1_POL_ClinicalSamples_PRM_zscore PRM data (log transformed and zscored) for clinical samples corresponding to Figure 5. Heavy_Peptide_summary Summary of peptides explored for use as heavy trigger peptides. WHIM_PDX_SureQuant_Transitions Transition intensities for experimental peptides, linear scale. WHIM_PDX_SureQuant_TransitionsTICnorm Transition intensities for experimental peptides, linear scale, after TIC normalization. [file 12014_2023_9448_MOESM2_ESM.xlsx]

## Sheet: ExpNo_mapping_table
FigureNo	ExpNo	Run	Search	Name_exp	Sample	description	special note	SearchRefSeq	Enzyme	KipBeads
1	34661	1	1	sKiP	6REF	Palbociclib		D:\Refseq\RefSeq_Protein_FASTA_9606_20150610.fa	Tryp	ECH-Sepharose
1	34662	1	1	sKiP	6REF	Palbociclib		D:\Refseq\RefSeq_Protein_FASTA_9606_20150610.fa	Tryp	ECH-Sepharose
1	34663	1	1	sKiP	6REF	Palbociclib		D:\Refseq\RefSeq_Protein_FASTA_9606_20150610.fa	Tryp	ECH-Sepharose
1	34664	1	1	sKiP	6REF	CZC8004		D:\Refseq\RefSeq_Protein_FASTA_9606_20150610.fa	Tryp	ECH-Sepharose
1	34665	1	1	sKiP	6REF	CZC8004		D:\Refseq\RefSeq_Protein_FASTA_9606_20150610.fa	Tryp	ECH-Sepharose
1	34666	1	1	sKiP	6REF	CZC8004		D:\Refseq\RefSeq_Protein_FASTA_9606_20150610.fa	Tryp	ECH-Sepharose
1	34670	1	1	sKiP	6REF	Afatinib		D:\Refseq\RefSeq_Protein_FASTA_9606_20150610.fa	Tryp	ECH-Sepharose
1	34671	1	1	sKiP	6REF	Afatinib		D:\Refseq\RefSeq_Protein_FASTA_9606_20150610.fa	Tryp	ECH-Sepharose
1	34672	1	1	sKiP	6REF	Afatinib		D:\Refseq\RefSeq_Protein_FASTA_9606_20150610.fa	Tryp	ECH-Sepharose
1	34673	1	1	sKiP	6REF	Crizotinib		D:\Refseq\RefSeq_Protein_FASTA_9606_20150610.fa	Tryp	ECH-Sepharose
1	34674	1	1	sKiP	6REF	Crizotinib		D:\Refseq\RefSeq_Protein_FASTA_9606_20150610.fa	Tryp	ECH-Sepharose
1	34675	1	1	sKiP	6REF	Crizotinib		D:\Refseq\RefSeq_Protein_FASTA_9606_20150610.fa	Tryp	ECH-Sepharose
1	34676	1	1	sKiP	6REF	AZD4547		D:\Refseq\RefSeq_Protein_FASTA_9606_20150610.fa	Tryp	ECH-Sepharose
1	34677	1	1	sKiP	6REF	AZD4547		D:\Refseq\RefSeq_Protein_FASTA_9606_20150610.fa	Tryp	ECH-Sepharose
1	34678	1	1	sKiP	6REF	AZD4547		D:\Refseq\RefSeq_Protein_FASTA_9606_20150610.fa	Tryp	ECH-Sepharose
1	34679	1	1	sKiP	6REF	GSK690693		D:\Refseq\RefSeq_Protein_FASTA_9606_20150610.fa	Tryp	ECH-Sepharose
1	34680	1	1	sKiP	6REF	GSK690693		D:\Refseq\RefSeq_Protein_FASTA_9606_20150610.fa	Tryp	ECH-Sepharose
1	34681	1	1	sKiP	6REF	GSK690693		D:\Refseq\RefSeq_Protein_FASTA_9606_20150610.fa	Tryp	ECH-Sepharose
1	34682	1	1	sKiP	6REF	FRAX597		D:\Refseq\RefSeq_Protein_FASTA_9606_20150610.fa	Tryp	ECH-Sepharose
1	34683	1	1	sKiP	6REF	FRAX597		D:\Refseq\RefSeq_Protein_FASTA_9606_20150610.fa	Tryp	ECH-Sepharose
1	34684	1	1	sKiP	6REF	FRAX597		D:\Refseq\RefSeq_Protein_FASTA_9606_20150610.fa	Tryp	ECH-Sepharose
1	34685	1	1	sKiP	6REF	Abemaciclib		D:\Refseq\RefSeq_Protein_FASTA_9606_20150610.fa	Tryp	ECH-Sepharose
1	34686	1	1	sKiP	6REF	Abemaciclib		D:\Refseq\RefSeq_Protein_FASTA_9606_20150610.fa	Tryp	ECH-Sepharose
1	34687	1	1	sKiP	6REF	Abemaciclib		D:\Refseq\RefSeq_Protein_FASTA_9606_20150610.fa	Tryp	ECH-Sepharose
1	34688	1	1	sKiP	6REF	Axitinib		D:\Refseq\RefSeq_Protein_FASTA_9606_20150610.fa	Tryp	ECH-Sepharose
1	34689	1	1	sKiP	6REF	Axitinib		D:\Refseq\RefSeq_Protein_FASTA_9606_20150610.fa	Tryp	ECH-Sepharose
1	34690	1	1	sKiP	6REF	Axitinib		D:\Refseq\RefSeq_Protein_FASTA_9606_20150610.fa	Tryp	ECH-Sepharose
2	39565	1	1	different scale input (dilution)	7REF	0ug input		D:\Refseq\2019\gpGrouper_9606_refseq_2019_01_14.fa	Tryp	hm9kip
2	39566	1	1	different scale input (dilution)	7REF	0ug input		D:\Refseq\2019\gpGrouper_9606_refseq_2019_01_14.fa	Tryp	hm9kip
2	39567	1	1	different scale input (dilution)	7REF	0ug input		D:\Refseq\2019\gpGrouper_9606_refseq_2019_01_14.fa	Tryp	hm9kip
2	39568	1	1	different scale input (dilution)	7REF	10ug input		D:\Refseq\2019\gpGrouper_9606_refseq_2019_01_14.fa	Tryp	hm9kip
2	39569	1	1	different scale input (dilution)	7REF	10ug input		D:\Refseq\2019\gpGrouper_9606_refseq_2019_01_14.fa	Tryp	hm9kip
2	39570	1	1	different scale input (dilution)	7REF	10ug input		D:\Refseq\2019\gpGrouper_9606_refseq_2019_01_14.fa	Tryp	hm9kip
2	39571	1	1	different scale input (dilution)	7REF	25ug input		D:\Refseq\2019\gpGrouper_9606_refseq_2019_01_14.fa	Tryp	hm9kip
2	39572	1	1	different scale input (dilution)	7REF	25ug input		D:\Refseq\2019\gpGrouper_9606_refseq_2019_01_14.fa	Tryp	hm9kip
2	39573	1	1	different scale input (dilution)	7REF	25ug input		D:\Refseq\2019\gpGrouper_9606_refseq_2019_01_14.fa	Tryp	hm9kip
2	39574	1	1	different scale input (dilution)	7REF	50ug input		D:\Refseq\2019\gpGrouper_9606_refseq_2019_01_14.fa	Tryp	hm9kip
2	39575	1	1	different scale input (dilution)	7REF	50ug input		D:\Refseq\2019\gpGrouper_9606_refseq_2019_01_14.fa	Tryp	hm9kip
2	39576	1	1	different scale input (dilution)	7REF	50ug input		D:\Refseq\2019\gpGrouper_9606_refseq_2019_01_14.fa	Tryp	hm9kip
2	39577	1	1	different scale input (dilution)	7REF	100ug input		D:\Refseq\2019\gpGrouper_9606_refseq_2019_01_14.fa	Tryp	hm9kip
2	39578	1	1	different scale input (dilution)	7REF	100ug input		D:\Refseq\2019\gpGrouper_9606_refseq_2019_01_14.fa	Tryp	hm9kip
2	39579	1	1	different scale input (dilution)	7REF	100ug input		D:\Refseq\2019\gpGrouper_9606_refseq_2019_01_14.fa	Tryp	hm9kip
2	39580	1	1	different scale input (dilution)	7REF	200ug input		D:\Refseq\2019\gpGrouper_9606_refseq_2019_01_14.fa	Tryp	hm9kip
2	39581	1	1	different scale input (dilution)	7REF	200ug input		D:\Refseq\2019\gpGrouper_9606_refseq_2019_01_14.fa	Tryp	hm9kip
2	39582	1	1	different scale input (dilution)	7REF	200ug input		D:\Refseq\2019\gpGrouper_9606_refseq_2019_01_14.fa	Tryp	hm9kip
2	39603	1	1	depletion	7REF	50ug input_1st depletion		D:\Refseq\2019\gpGrouper_9606_refseq_2019_01_14.fa	Tryp	hm9kip
2	39604	1	1	depletion	7REF	50ug input_1st depletion		D:\Refseq\2019\gpGrouper_9606_refseq_2019_01_14.fa	Tryp	hm9kip
2	39605	1	1	depletion	7REF	50ug input_1st depletion		D:\Refseq\2019\gpGrouper_9606_refseq_2019_01_14.fa	Tryp	hm9kip
2	39606	1	1	depletion	7REF	50ug input_2nd depletion		D:\Refseq\2019\gpGrouper_9606_refseq_2019_01_14.fa	Tryp	hm9kip
2	39607	1	1	depletion	7REF	50ug input_2nd depletion		D:\Refseq\2019\gpGrouper_9606_refseq_2019_01_14.fa	Tryp	hm9kip
2	39608	1	1	depletion	7REF	50ug input_2nd depletion		D:\Refseq\2019\gpGrouper_9606_refseq_2019_01_14.fa	Tryp	hm9kip
2	39609	1	1	depletion	7REF	100ug input_1st depletion		D:\Refseq\2019\gpGrouper_9606_refseq_2019_01_14.fa	Tryp	hm9kip
2	39610	1	1	depletion	7REF	100ug input_1st depletion		D:\Refseq\2019\gpGrouper_9606_refseq_2019_01_14.fa	Tryp	hm9kip
2	39611	1	1	depletion	7REF	100ug input_1st depletion		D:\Refseq\2019\gpGrouper_9606_refseq_2019_01_14.fa	Tryp	hm9kip
2	39612	1	1	depletion	7REF	100ug input_2nd depletion		D:\Refseq\2019\gpGrouper_9606_refseq_2019_01_14.fa	Tryp	hm9kip
2	39613	1	1	depletion	7REF	100ug input_2nd depletion		D:\Refseq\2019\gpGrouper_9606_refseq_2019_01_14.fa	Tryp	hm9kip
2	39614	1	1	depletion	7REF	100ug input_2nd depletion		D:\Refseq\2019\gpGrouper_9606_refseq_2019_01_14.fa	Tryp	hm9kip
3	36411	1	1	different_input_DDA_PRM	7REF	12.5ug_DDA/PRM_hybrid		D:\Refseq\RefSeq_Protein_FASTA_9606_20150610.fa	Tryp	hm9kip
3	36412	1	1	different_input_DDA_PRM	7REF	12.5ug_DDA/PRM_hybrid		D:\Refseq\RefSeq_Protein_FASTA_9606_20150610.fa	Tryp	hm9kip
3	36413	1	1	different_input_DDA_PRM	7REF	25ug_DDA/PRM_hybrid		D:\Refseq\RefSeq_Protein_FASTA_9606_20150610.fa	Tryp	hm9kip
3	36414	1	1	different_input_DDA_PRM	7REF	25ug_DDA/PRM_hybrid		D:\Refseq\RefSeq_Protein_FASTA_9606_20150610.fa	Tryp	hm9kip
3	36415	1	1	different_input_DDA_PRM	7REF	50ug_DDA/PRM_hybrid		D:\Refseq\RefSeq_Protein_FASTA_9606_20150610.fa	Tryp	hm9kip
3	36416	1	1	different_input_DDA_PRM	7REF	50ug_DDA/PRM_hybrid		D:\Refseq\RefSeq_Protein_FASTA_9606_20150610.fa	Tryp	hm9kip
3	36417	1	1	different_input_DDA_PRM	7REF	100ug_DDA/PRM_hybrid		D:\Refseq\RefSeq_Protein_FASTA_9606_20150610.fa	Tryp	hm9kip
3	36418	1	1	different_input_DDA_PRM	7REF	100ug_DDA/PRM_hybrid		D:\Refseq\RefSeq_Protein_FASTA_9606_20150610.fa	Tryp	hm9kip
3	36419	1	1	different_input_DDA_PRM	7REF	200ug_DDA/PRM_hybrid	Poor PRM elution profiles. Oversaturated beads. Excluded from analysis	D:\Refseq\RefSeq_Protein_FASTA_9606_20150610.fa	Tryp	hm9kip
3	36420	1	1	different_input_DDA_PRM	7REF	200ug_DDA/PRM_hybrid	Poor PRM elution profiles. Oversaturated beads. Excluded from analysis	D:\Refseq\RefSeq_Protein_FASTA_9606_20150610.fa	Tryp	hm9kip
4	36716	1	1	KiP_WHIM	WHIM16	KiP, 50ug WHIM lysate, DDA/PRM hybrid		D:\Refseq\4PyGrouper_RefSeq_Protein_FASTA_comb_20150610.fa	Tryp	hm9kip
4	36717	1	1	KiP_WHIM	WHIM16	KiP, 50ug WHIM lysate, DDA/PRM hybrid		D:\Refseq\4PyGrouper_RefSeq_Protein_FASTA_comb_20150610.fa	Tryp	hm9kip
4	36718	1	1	KiP_WHIM	WHIM35	KiP, 50ug WHIM lysate, DDA/PRM hybrid		D:\Refseq\4PyGrouper_RefSeq_Protein_FASTA_comb_20150610.fa	Tryp	hm9kip
4	36719	1	1	KiP_WHIM	WHIM35	KiP, 50ug WHIM lysate, DDA/PRM hybrid		D:\Refseq\4PyGrouper_RefSeq_Protein_FASTA_comb_20150610.fa	Tryp	hm9kip
4	36720	1	1	KiP_WHIM	WHIM43	KiP, 50ug WHIM lysate, DDA/PRM hybrid		D:\Refseq\4PyGrouper_RefSeq_Protein_FASTA_comb_20150610.fa	Tryp	hm9kip
4	36721	1	1	KiP_WHIM	WHIM43	KiP, 50ug WHIM lysate, DDA/PRM hybrid		D:\Refseq\4PyGrouper_RefSeq_Protein_FASTA_comb_20150610.fa	Tryp	hm9kip
4	36722	1	1	KiP_WHIM	WHIM18	KiP, 50ug WHIM lysate, DDA/PRM hybrid		D:\Refseq\4PyGrouper_RefSeq_Protein_FASTA_comb_20150610.fa	Tryp	hm9kip
4	36723	1	1	KiP_WHIM	WHIM18	KiP, 50ug WHIM lysate, DDA/PRM hybrid		D:\Refseq\4PyGrouper_RefSeq_Protein_FASTA_comb_20150610.fa	Tryp	hm9kip
4	36724	1	1	KiP_WHIM	WHIM24	KiP, 50ug WHIM lysate, DDA/PRM hybrid		D:\Refseq\4PyGrouper_RefSeq_Protein_FASTA_comb_20150610.fa	Tryp	hm9kip
4	36725	1	1	KiP_WHIM	WHIM24	KiP, 50ug WHIM lysate, DDA/PRM hybrid		D:\Refseq\4PyGrouper_RefSeq_Protein_FASTA_comb_20150610.fa	Tryp	hm9kip
4	36726	1	1	KiP_WHIM	WHIM20	KiP, 50ug WHIM lysate, DDA/PRM hybrid		D:\Refseq\4PyGrouper_RefSeq_Protein_FASTA_comb_20150610.fa	Tryp	hm9kip
4	36727	1	1	KiP_WHIM	WHIM20	KiP, 50ug WHIM lysate, DDA/PRM hybrid		D:\Refseq\4PyGrouper_RefSeq_Protein_FASTA_comb_20150610.fa	Tryp	hm9kip
4	36728	1	1	KiP_WHIM	WHIM27	KiP, 50ug WHIM lysate, DDA/PRM hybrid		D:\Refseq\4PyGrouper_RefSeq_Protein_FASTA_comb_20150610.fa	Tryp	hm9kip
4	36729	1	1	KiP_WHIM	WHIM27	KiP, 50ug WHIM lysate, DDA/PRM hybrid		D:\Refseq\4PyGrouper_RefSeq_Protein_FASTA_comb_20150610.fa	Tryp	hm9kip
4	36730	1	1	KiP_WHIM	WHIM09	KiP, 50ug WHIM lysate, DDA/PRM hybrid		D:\Refseq\4PyGrouper_RefSeq_Protein_FASTA_comb_20150610.fa	Tryp	hm9kip
4	36731	1	1	KiP_WHIM	WHIM09	KiP, 50ug WHIM lysate, DDA/PRM hybrid		D:\Refseq\4PyGrouper_RefSeq_Protein_FASTA_comb_20150610.fa	Tryp	hm9kip
4	36732	1	1	KiP_WHIM	WHIM30	KiP, 50ug WHIM lysate, DDA/PRM hybrid		D:\Refseq\4PyGrouper_RefSeq_Protein_FASTA_comb_20150610.fa	Tryp	hm9kip
4	36733	1	1	KiP_WHIM	WHIM30	KiP, 50ug WHIM lysate, DDA/PRM hybrid		D:\Refseq\4PyGrouper_RefSeq_Protein_FASTA_comb_20150610.fa	Tryp	hm9kip
4	36734	1	1	KiP_WHIM	WHIM06	KiP, 50ug WHIM lysate, DDA/PRM hybrid		D:\Refseq\4PyGrouper_RefSeq_Protein_FASTA_comb_20150610.fa	Tryp	hm9kip
4	36735	1	1	KiP_WHIM	WHIM06	KiP, 50ug WHIM lysate, DDA/PRM hybrid		D:\Refseq\4PyGrouper_RefSeq_Protein_FASTA_comb_20150610.fa	Tryp	hm9kip
4	36736	1	1	KiP_WHIM	WHIM02	KiP, 50ug WHIM lysate, DDA/PRM hybrid		D:\Refseq\4PyGrouper_RefSeq_Protein_FASTA_comb_20150610.fa	Tryp	hm9kip
4	36737	1	1	KiP_WHIM	WHIM02	KiP, 50ug WHIM lysate, DDA/PRM hybrid		D:\Refseq\4PyGrouper_RefSeq_Protein_FASTA_comb_20150610.fa	Tryp	hm9kip
4	36738	1	1	KiP_WHIM	WHIM13	KiP, 50ug WHIM lysate, DDA/PRM hybrid		D:\Refseq\4PyGrouper_RefSeq_Protein_FASTA_comb_20150610.fa	Tryp	hm9kip
4	36739	1	1	KiP_WHIM	WHIM13	KiP, 50ug WHIM lysate, DDA/PRM hybrid		D:\Refseq\4PyGrouper_RefSeq_Protein_FASTA_comb_20150610.fa	Tryp	hm9kip
4	36740	1	1	KiP_WHIM	WHIM08	KiP, 50ug WHIM lysate, DDA/PRM hybrid		D:\Refseq\4PyGrouper_RefSeq_Protein_FASTA_comb_20150610.fa	Tryp	hm9kip
4	36741	1	1	KiP_WHIM	WHIM08	KiP, 50ug WHIM lysate, DDA/PRM hybrid		D:\Refseq\4PyGrouper_RefSeq_Protein_FASTA_comb_20150610.fa	Tryp	hm9kip
4	36742	1	1	KiP_WHIM	WHIM04	KiP, 50ug WHIM lysate, DDA/PRM hybrid		D:\Refseq\4PyGrouper_RefSeq_Protein_FASTA_comb_20150610.fa	Tryp	hm9kip
4	36743	1	1	KiP_WHIM	WHIM04	KiP, 50ug WHIM lysate, DDA/PRM hybrid		D:\Refseq\4PyGrouper_RefSeq_Protein_FASTA_comb_20150610.fa	Tryp	hm9kip
4	36744	1	1	KiP_WHIM	WHIM12	KiP, 50ug WHIM lysate, DDA/PRM hybrid		D:\Refseq\4PyGrouper_RefSeq_Protein_FASTA_comb_20150610.fa	Tryp	hm9kip
4	36745	1	1	KiP_WHIM	WHIM12	KiP, 50ug WHIM lysate, DDA/PRM hybrid		D:\Refseq\4PyGrouper_RefSeq_Protein_FASTA_comb_20150610.fa	Tryp	hm9kip
4	36746	1	1	KiP_WHIM	WHIM14	KiP, 50ug WHIM lysate, DDA/PRM hybrid		D:\Refseq\4PyGrouper_RefSeq_Protein_FASTA_comb_20150610.fa	Tryp	hm9kip
4	36747	1	1	KiP_WHIM	WHIM14	KiP, 50ug WHIM lysate, DDA/PRM hybrid		D:\Refseq\4PyGrouper_RefSeq_Protein_FASTA_comb_20150610.fa	Tryp	hm9kip
5	36877	1	1	KiP_DP1	1401794	BCN 1300_Baseline_pCR_Yes		D:\Refseq\RefSeq_Protein_FASTA_9606_20150610.fa	Tryp	hm9kip
5	36878	1	1	KiP_DP1	1401795	BCN 1300_Baseline_pCR_Yes		D:\Refseq\RefSeq_Protein_FASTA_9606_20150610.fa	Tryp	hm9kip
5	36879	1	1	KiP_DP1	1402967	BCN 1300_Post-treatment_pCR_Yes	not used in final analysis	D:\Refseq\RefSeq_Protein_FASTA_9606_20150610.fa	Tryp	hm9kip
5	36880	1	1	KiP_DP1	1402968	BCN 1300_Post-treatment_pCR_Yes	not used in final analysis	D:\Refseq\RefSeq_Protein_FASTA_9606_20150610.fa	Tryp	hm9kip
5	36881	1	1	KiP_DP1	1514458	BCN 1359_Baseline_pCR_Yes		D:\Refseq\RefSeq_Protein_FASTA_9606_20150610.fa	Tryp	hm9kip
5	36882	1	1	KiP_DP1	1514936	BCN 1359_Post-treatment_pCR_Yes	not used in final analysis	D:\Refseq\RefSeq_Protein_FASTA_9606_20150610.fa	Tryp	hm9kip
5	36883	1	1	KiP_DP1	1518280	BCN 1367_Baseline_pCR_Yes		D:\Refseq\RefSeq_Protein_FASTA_9606_20150610.fa	Tryp	hm9kip
5	36884	1	1	KiP_DP1	1518282	BCN 1367_Baseline_pCR_Yes		D:\Refseq\RefSeq_Protein_FASTA_9606_20150610.fa	Tryp	hm9kip
5	36885	1	1	KiP_DP1	1518399	BCN 1367_Post-treatment_pCR_Yes	not used in final analysis	D:\Refseq\RefSeq_Protein_FASTA_9606_20150610.fa	Tryp	hm9kip
5	36886	1	1	KiP_DP1	1518400	BCN 1367_Post-treatment_pCR_Yes	not used in final analysis	D:\Refseq\RefSeq_Protein_FASTA_9606_20150610.fa	Tryp	hm9kip
5	36887	1	1	KiP_DP1	1420025P	BCN 1335_Baseline_pCR_No		D:\Refseq\RefSeq_Protein_FASTA_9606_20150610.fa	Tryp	hm9kip
5	36888	1	1	KiP_DP1	1422184P	BCN 1357_Baseline_pCR_Yes		D:\Refseq\RefSeq_Protein_FASTA_9606_20150610.fa	Tryp	hm9kip
5	36889	1	1	KiP_DP1	1422185P	BCN 1357_Baseline_pCR_Yes		D:\Refseq\RefSeq_Protein_FASTA_9606_20150610.fa	Tryp	hm9kip
5	36890	1	1	KiP_DP1	1518729	BCN 1368_Baseline_pCR_Yes		D:\Refseq\RefSeq_Protein_FASTA_9606_20150610.fa	Tryp	hm9kip
5	36891	1	1	KiP_DP1	1539756	BCN 1369_Baseline_pCR_No		D:\Refseq\RefSeq_Protein_FASTA_9606_20150610.fa	Tryp	hm9kip
5	36892	1	1	KiP_DP1	1539757	BCN 1369_Baseline_pCR_No		D:\Refseq\RefSeq_Protein_FASTA_9606_20150610.fa	Tryp	hm9kip
5	36893	1	1	KiP_DP1	1539910	BCN 1369_Post-treatment_pCR_No	not used in final analysis	D:\Refseq\RefSeq_Protein_FASTA_9606_20150610.fa	Tryp	hm9kip
5	36894	1	1	KiP_DP1	1539911	BCN 1369_Post-treatment_pCR_No	not used in final analysis	D:\Refseq\RefSeq_Protein_FASTA_9606_20150610.fa	Tryp	hm9kip
5	36895	1	1	KiP_DP1	1405799P	BCN 1325_Baseline_pCR_Yes		D:\Refseq\RefSeq_Protein_FASTA_9606_20150610.fa	Tryp	hm9kip
5	36896	1	1	KiP_DP1	1406353P	BCN 1325_Post-treatment_pCR_Yes	not used in final analysis	D:\Refseq\RefSeq_Protein_FASTA_9606_20150610.fa	Tryp	hm9kip
5	36897	1	1	KiP_DP1	1407999P	BCN 1326_Baseline_pCR_No		D:\Refseq\RefSeq_Protein_FASTA_9606_20150610.fa	Tryp	hm9kip
5	36898	1	1	KiP_DP1	1408000P	BCN 1326_Baseline_pCR_No		D:\Refseq\RefSeq_Protein_FASTA_9606_20150610.fa	Tryp	hm9kip
5	36899	1	1	KiP_DP1	1408001P	BCN 1326_Baseline_pCR_No		D:\Refseq\RefSeq_Protein_FASTA_9606_20150610.fa	Tryp	hm9kip
5	36900	1	1	KiP_DP1	1410003P	BCN 1326_Post-treatment_pCR_No	not used in final analysis	D:\Refseq\RefSeq_Protein_FASTA_9606_20150610.fa	Tryp	hm9kip
5	36901	1	1	KiP_DP1	1410004P	BCN 1326_Post-treatment_pCR_No	not used in final analysis	D:\Refseq\RefSeq_Protein_FASTA_9606_20150610.fa	Tryp	hm9kip
5	36902	1	1	KiP_DP1	1410005P	BCN 1326_Post-treatment_pCR_No	not used in final analysis	D:\Refseq\RefSeq_Protein_FASTA_9606_20150610.fa	Tryp	hm9kip
5	36903	1	1	KiP_DP1	1410753P	BCN 1303_Baseline_pCR_Yes		D:\Refseq\RefSeq_Protein_FASTA_9606_20150610.fa	Tryp	hm9kip
5	36904	1	1	KiP_DP1	1411848P	BCN 1303_Post-treatment_pCR_Yes	not used in final analysis	D:\Refseq\RefSeq_Protein_FASTA_9606_20150610.fa	Tryp	hm9kip
5	36905	1	1	KiP_DP1	1413835P	BCN 1331_Baseline_pCR_No		D:\Refseq\RefSeq_Protein_FASTA_9606_20150610.fa	Tryp	hm9kip
5	36906	1	1	KiP_DP1	1414049P	BCN 1331_Post-treatment_pCR_No	not used in final analysis	D:\Refseq\RefSeq_Protein_FASTA_9606_20150610.fa	Tryp	hm9kip
5	36907	1	1	KiP_DP1	1525223	BCN 1371_Baseline_pCR_No	not used in final analysis (poor quality)	D:\Refseq\RefSeq_Protein_FASTA_9606_20150610.fa	Tryp	hm9kip
5	36908	1	1	KiP_DP1	1525224	BCN 1371_Baseline_pCR_No		D:\Refseq\RefSeq_Protein_FASTA_9606_20150610.fa	Tryp	hm9kip
5	36909	1	1	KiP_DP1	1523169	BCN 1365_Baseline_pCR_Yes		D:\Refseq\RefSeq_Protein_FASTA_9606_20150610.fa	Tryp	hm9kip
5	36910	1	1	KiP_DP1	1523623	BCN 1365_Post-treatment_pCR_Yes	not used in final analysis	D:\Refseq\RefSeq_Protein_FASTA_9606_20150610.fa	Tryp	hm9kip
5	36911	1	1	KiP_DP1	1509146	BCN 1358_Baseline_pCR_Yes		D:\Refseq\RefSeq_Protein_FASTA_9606_20150610.fa	Tryp	hm9kip
5	36912	1	1	KiP_DP1	1509534	BCN 1358_Post-treatment_pCR_Yes	not used in final analysis	D:\Refseq\RefSeq_Protein_FASTA_9606_20150610.fa	Tryp	hm9kip
5	38405	1	1	KiP_POL	802	Baseline			Tryp	hm9kip
5	38406	1	1	KiP_POL	802	4W Letrozole	not used in final analysis		Tryp	hm9kip
5	38407	1	1	KiP_POL	807	Baseline			Tryp	hm9kip
5	38408	1	1	KiP_POL	808	Baseline			Tryp	hm9kip
5	38409	1	1	KiP_POL	808	Baseline			Tryp	hm9kip
5	38410	1	1	KiP_POL	402	Baseline			Tryp	hm9kip
5	38411	1	1	KiP_POL	402	4W Letrozole	not used in final analysis		Tryp	hm9kip
5	38412	1	1	KiP_POL	402	4W Letrozole	not used in final analysis		Tryp	hm9kip
5	38413	1	1	KiP_POL	807	4W Letrozole	not used in final analysis		Tryp	hm9kip
5	38414	1	1	KiP_POL	807	4W Letrozole	not used in final analysis		Tryp	hm9kip
5	38415	1	1	KiP_POL	808	4W Letrozole	not used in final analysis		Tryp	hm9kip
5	38416	1	1	KiP_POL	808	4W Letrozole	not used in final analysis		Tryp	hm9kip
5	38417	1	1	KiP_POL	811	Baseline			Tryp	hm9kip
5	38418	1	1	KiP_POL	811	Baseline			Tryp	hm9kip
5	38419	1	1	KiP_POL	811	Baseline			Tryp	hm9kip
5	38420	1	1	KiP_POL	118	Baseline			Tryp	hm9kip
5	38421	1	1	KiP_POL	507	Baseline			Tryp	hm9kip
5	38422	1	1	KiP_POL	118	4W Letrozole	not used in final analysis		Tryp	hm9kip
5	38423	1	1	KiP_POL	826	Baseline			Tryp	hm9kip
5	38424	1	1	KiP_POL	826	4W Letrozole	not used in final analysis		Tryp	hm9kip
5	38425	1	1	KiP_POL	125	Baseline			Tryp	hm9kip
5	38426	1	1	KiP_POL	125	Baseline			Tryp	hm9kip
5	38427	1	1	KiP_POL	125	Baseline			Tryp	hm9kip
5	38428	1	1	KiP_POL	834	Baseline			Tryp	hm9kip
5	38429	1	1	KiP_POL	307	Baseline			Tryp	hm9kip
5	38430	1	1	KiP_POL	307	Baseline			Tryp	hm9kip
5	38431	1	1	KiP_POL	834	4W Letrozole	not used in final analysis		Tryp	hm9kip
5	38432	1	1	KiP_POL	834	4W Letrozole	not used in final analysis		Tryp	hm9kip
5	42450	1	1	KiP_POL	119	Baseline			Tryp	hm9kip
5	42451	1	1	KiP_POL	402	Baseline			Tryp	hm9kip
5	42452	1	1	KiP_POL	507	4W Letrozole	not used in final analysis		Tryp	hm9kip
5	42453	1	1	KiP_POL	802	4W Letrozole	not used in final analysis		Tryp	hm9kip
5	42454	1	1	KiP_POL	811	4W Letrozole	not used in final analysis		Tryp	hm9kip
5	42455	1	1	KiP_POL	818	Baseline			Tryp	hm9kip
5	42456	1	1	KiP_POL	828	Baseline			Tryp	hm9kip
5	42457	1	1	KiP_POL	829	4W Letrozole	not used in final analysis		Tryp	hm9kip
5	42458	1	1	KiP_POL	829	Baseline			Tryp	hm9kip
x	38021	1	1	Prof_DP1	1402967	BCN 1300_Post-treatment_pCR_Yes	not used in final analysis	D:\Refseq\RefSeq_Protein_FASTA_9606_20150610.fa	LysC/Tryp
x	38022	1	1	Prof_DP1	1410753P	BCN 1303_Baseline_pCR_Yes	not used in final analysis	D:\Refseq\RefSeq_Protein_FASTA_9606_20150610.fa	LysC/Tryp
x	38023	1	1	Prof_DP1	1411848P	BCN 1303_Post-treatment_pCR_Yes	not used in final analysis	D:\Refseq\RefSeq_Protein_FASTA_9606_20150610.fa	LysC/Tryp
x	38024	1	1	Prof_DP1	1405799P	BCN 1325_Baseline_pCR_Yes	not used in final analysis	D:\Refseq\RefSeq_Protein_FASTA_9606_20150610.fa	LysC/Tryp
x	38025	1	1	Prof_DP1	1406353P	BCN 1325_Post-treatment_pCR_Yes	not used in final analysis	D:\Refseq\RefSeq_Protein_FASTA_9606_20150610.fa	LysC/Tryp
x	38026	1	1	Prof_DP1	1407999P	BCN 1326_Baseline_pCR_No	not used in final analysis	D:\Refseq\RefSeq_Protein_FASTA_9606_20150610.fa	LysC/Tryp
x	38027	1	1	Prof_DP1	1410003P	BCN 1326_Post-treatment_pCR_No	not used in final analysis	D:\Refseq\RefSeq_Protein_FASTA_9606_20150610.fa	LysC/Tryp
x	38028	1	1	Prof_DP1	1518280	BCN 1367_Baseline_pCR_Yes	not used in final analysis	D:\Refseq\RefSeq_Protein_FASTA_9606_20150610.fa	LysC/Tryp
x	38029	1	1	Prof_DP1	1518399	BCN 1367_Post-treatment_pCR_Yes	not used in final analysis	D:\Refseq\RefSeq_Protein_FASTA_9606_20150610.fa	LysC/Tryp
x	38030	1	1	Prof_DP1	1401795	BCN 1300_Baseline_pCR_Yes	not used in final analysis	D:\Refseq\RefSeq_Protein_FASTA_9606_20150610.fa	LysC/Tryp
x	38031	1	1	Prof_DP1	1408001P	BCN 1326_Baseline_pCR_No	not used in final analysis	D:\Refseq\RefSeq_Protein_FASTA_9606_20150610.fa	LysC/Tryp
x	38032	1	1	Prof_DP1	1410005P	BCN 1326_Post-treatment_pCR_No	not used in final analysis	D:\Refseq\RefSeq_Protein_FASTA_9606_20150610.fa	LysC/Tryp
x	38033	1	1	Prof_DP1	1408000P	BCN 1326_Baseline_pCR_No	not used in final analysis	D:\Refseq\RefSeq_Protein_FASTA_9606_20150610.fa	LysC/Tryp
x	38034	1	1	Prof_DP1	1410004P	BCN 1326_Post-treatment_pCR_No	not used in final analysis	D:\Refseq\RefSeq_Protein_FASTA_9606_20150610.fa	LysC/Tryp
x	38035	1	1	Prof_DP1	1414049P	BCN 1331_Post-treatment_pCR_No	not used in final analysis	D:\Refseq\RefSeq_Protein_FASTA_9606_20150610.fa	LysC/Tryp
x	38036	1	1	Prof_DP1	1509146	BCN 1358_Baseline_pCR_Yes	not used in final analysis	D:\Refseq\RefSeq_Protein_FASTA_9606_20150610.fa	LysC/Tryp
x	38037	1	1	Prof_DP1	1509534	BCN 1358_Post-treatment_pCR_Yes	not used in final analysis	D:\Refseq\RefSeq_Protein_FASTA_9606_20150610.fa	LysC/Tryp
x	38038	1	1	Prof_DP1	1514458	BCN 1359_Baseline_pCR_Yes	not used in final analysis	D:\Refseq\RefSeq_Protein_FASTA_9606_20150610.fa	LysC/Tryp
x	38039	1	1	Prof_DP1	1514936	BCN 1359_Post-treatment_pCR_Yes	not used in final analysis	D:\Refseq\RefSeq_Protein_FASTA_9606_20150610.fa	LysC/Tryp
x	38040	1	1	Prof_DP1	1523169	BCN 1365_Baseline_pCR_Yes	not used in final analysis	D:\Refseq\RefSeq_Protein_FASTA_9606_20150610.fa	LysC/Tryp
x	38041	1	1	Prof_DP1	1523623	BCN 1365_Post-treatment_pCR_Yes	not used in final analysis	D:\Refseq\RefSeq_Protein_FASTA_9606_20150610.fa	LysC/Tryp
x	38042	1	1	Prof_DP1	1518282	BCN 1367_Baseline_pCR_Yes	not used in final analysis	D:\Refseq\RefSeq_Protein_FASTA_9606_20150610.fa	LysC/Tryp
x	38043	1	1	Prof_DP1	1518400	BCN 1367_Post-treatment_pCR_Yes	not used in final analysis	D:\Refseq\RefSeq_Protein_FASTA_9606_20150610.fa	LysC/Tryp
x	38044	1	1	Prof_DP1	1539757	BCN 1369_Baseline_pCR_No	not used in final analysis	D:\Refseq\RefSeq_Protein_FASTA_9606_20150610.fa	LysC/Tryp
x	38045	1	1	Prof_DP1	1539910	BCN 1369_Post-treatment_pCR_No	not used in final analysis	D:\Refseq\RefSeq_Protein_FASTA_9606_20150610.fa	LysC/Tryp
x	38046	1	1	Prof_DP1	1539756	BCN 1369_Baseline_pCR_No	not used in final analysis	D:\Refseq\RefSeq_Protein_FASTA_9606_20150610.fa	LysC/Tryp
x	38047	1	1	Prof_DP1	1539911	BCN 1369_Post-treatment_pCR_No	not used in final analysis	D:\Refseq\RefSeq_Protein_FASTA_9606_20150610.fa	LysC/Tryp
x	38048	1	1	Prof_DP1	1413835P	BCN 1331_Baseline_pCR_No	not used in final analysis	D:\Refseq\RefSeq_Protein_FASTA_9606_20150610.fa	LysC/Tryp
x	38049	1	1	Prof_DP1	1420025P	BCN 1335_Baseline_pCR_No	not used in final analysis	D:\Refseq\RefSeq_Protein_FASTA_9606_20150610.fa	LysC/Tryp
x	38050	1	1	Prof_DP1	1422184P	BCN 1357_Baseline_pCR_Yes	not used in final analysis	D:\Refseq\RefSeq_Protein_FASTA_9606_20150610.fa	LysC/Tryp
x	38051	1	1	Prof_DP1	1422185P	BCN 1357_Baseline_pCR_Yes	not used in final analysis	D:\Refseq\RefSeq_Protein_FASTA_9606_20150610.fa	LysC/Tryp
x	38052	1	1	Prof_DP1	1518729	BCN 1368_Baseline_pCR_Yes	not used in final analysis	D:\Refseq\RefSeq_Protein_FASTA_9606_20150610.fa	LysC/Tryp
x	38053	1	1	Prof_DP1	1525224	BCN 1371_Baseline_pCR_No	not used in final analysis	D:\Refseq\RefSeq_Protein_FASTA_9606_20150610.fa	LysC/Tryp
x	34858	1	1	KiP_WHIM	WHIM16	47 subtype kinases selection	Beads discontinued, switch to 9KiP homemade beads		Tryp	10KiP
x	34859	1	1	KiP_WHIM	WHIM16	47 subtype kinases selection	Beads discontinued, switch to 9KiP homemade beads		Tryp	10KiP
x	34860	1	1	KiP_WHIM	WHIm35	47 subtype kinases selection	Beads discontinued, switch to 9KiP homemade beads		Tryp	10KiP
x	34861	1	1	KiP_WHIM	WHIM35	47 subtype kinases selection	Beads discontinued, switch to 9KiP homemade beads		Tryp	10KiP
x	34862	1	1	KiP_WHIM	WHIM43	47 subtype kinases selection	Beads discontinued, switch to 9KiP homemade beads		Tryp	10KiP
x	34863	1	1	KiP_WHIM	WHIM43	47 subtype kinases selection	Beads discontinued, switch to 9KiP homemade beads		Tryp	10KiP
x	34864	1	1	KiP_WHIM	WHIM18	47 subtype kinases selection	Beads discontinued, switch to 9KiP homemade beads		Tryp	10KiP
x	34865	1	1	KiP_WHIM	WHIM18	47 subtype kinases selection	Beads discontinued, switch to 9KiP homemade beads		Tryp	10KiP
x	34866	1	1	KiP_WHIM	WHIM24	47 subtype kinases selection	Beads discontinued, switch to 9KiP homemade beads		Tryp	10KiP
x	34867	1	1	KiP_WHIM	WHIM24	47 subtype kinases selection	Beads discontinued, switch to 9KiP homemade beads		Tryp	10KiP
x	34868	1	1	KiP_WHIM	WHIM20	47 subtype kinases selection	Beads discontinued, switch to 9KiP homemade beads		Tryp	10KiP
x	34869	1	1	KiP_WHIM	WHIM20	47 subtype kinases selection	Beads discontinued, switch to 9KiP homemade beads		Tryp	10KiP
x	34870	1	1	KiP_WHIM	WHIM20	47 subtype kinases selection	Beads discontinued, switch to 9KiP homemade beads		Tryp	10KiP
x	34871	1	1	KiP_WHIM	WHIM20	47 subtype kinases selection	Beads discontinued, switch to 9KiP homemade beads		Tryp	10KiP
x	34872	1	1	KiP_WHIM	WHIM27	47 subtype kinases selection	Beads discontinued, switch to 9KiP homemade beads		Tryp	10KiP
x	34873	1	1	KiP_WHIM	WHIM27	47 subtype kinases selection	Beads discontinued, switch to 9KiP homemade beads		Tryp	10KiP
x	34874	1	1	KiP_WHIM	WHIM27	47 subtype kinases selection	Beads discontinued, switch to 9KiP homemade beads		Tryp	10KiP
x	34875	1	1	KiP_WHIM	WHIM27	47 subtype kinases selection	Beads discontinued, switch to 9KiP homemade beads		Tryp	10KiP
x	34876	1	1	KiP_WHIM	WHIM09	47 subtype kinases selection	Beads discontinued, switch to 9KiP homemade beads		Tryp	10KiP
x	34877	1	1	KiP_WHIM	WHIM09	47 subtype kinases selection	Beads discontinued, switch to 9KiP homemade beads		Tryp	10KiP
x	34878	1	1	KiP_WHIM	WHIM30	47 subtype kinases selection	Beads discontinued, switch to 9KiP homemade beads		Tryp	10KiP
x	34879	1	1	KiP_WHIM	WHIM30	47 subtype kinases selection	Beads discontinued, switch to 9KiP homemade beads		Tryp	10KiP
x	34880	1	1	KiP_WHIM	WHIM06	47 subtype kinases selection	Beads discontinued, switch to 9KiP homemade beads		Tryp	10KiP
x	34881	1	1	KiP_WHIM	WHIM06	47 subtype kinases selection	Beads discontinued, switch to 9KiP homemade beads		Tryp	10KiP
x	34882	1	1	KiP_WHIM	WHIM02	47 subtype kinases selection	Beads discontinued, switch to 9KiP homemade beads		Tryp	10KiP
x	34883	1	1	KiP_WHIM	WHIM02	47 subtype kinases selection	Beads discontinued, switch to 9KiP homemade beads		Tryp	10KiP
x	34884	1	1	KiP_WHIM	WHIM13	47 subtype kinases selection	Beads discontinued, switch to 9KiP homemade beads		Tryp	10KiP
x	34885	1	1	KiP_WHIM	WHIM13	47 subtype kinases selection	Beads discontinued, switch to 9KiP homemade beads		Tryp	10KiP
x	34886	1	1	KiP_WHIM	WHIM08	47 subtype kinases selection	Beads discontinued, switch to 9KiP homemade beads		Tryp	10KiP
x	34887	1	1	KiP_WHIM	WHIM08	47 subtype kinases selection	Beads discontinued, switch to 9KiP homemade beads		Tryp	10KiP
x	34888	1	1	KiP_WHIM	WHIM04	47 subtype kinases selection	Beads discontinued, switch to 9KiP homemade beads		Tryp	10KiP
x	34889	1	1	KiP_WHIM	WHIM04	47 subtype kinases selection	Beads discontinued, switch to 9KiP homemade beads		Tryp	10KiP
x	34890	1	1	KiP_WHIM	WHIM12	47 subtype kinases selection	Beads discontinued, switch to 9KiP homemade beads		Tryp	10KiP
x	34891	1	1	KiP_WHIM	WHIM12	47 subtype kinases selection	Beads discontinued, switch to 9KiP homemade beads		Tryp	10KiP
x	34892	1	1	KiP_WHIM	WHIM14	47 subtype kinases selection	Beads discontinued, switch to 9KiP homemade beads		Tryp	10KiP
x	34893	1	1	KiP_WHIM	WHIM14	47 subtype kinases selection	Beads discontinued, switch to 9KiP homemade beads		Tryp	10KiP

## Sheet: 55Druggable_Kinases
EntrezID	55 druggable kinases	Drug	Reference	CTEP
25	ABL1	Bosutinib*	FDA-approved
27	ABL2	Dasatinib*	JNCI J Natl Cancer Inst (2015) 107(7): djv098doi: 10.1093/jnci/djv098
238	ALK	Crizotinib*	FDA-approved
545	ATR	VX-970	#N/A	CTEP
6790	AURKA	Alisertib (MLN-8237)	#N/A	CTEP
673	BRAF	Dabrafenib*	FDA-approved
695	BTK	Ibrutinib	FDA-approved
1019	CDK4	Palbocicilib	FDA-approved
1021	CDK6	Palbocicilib	FDA-approved
1436	CSF1R	Sunitinib	JNCI J Natl Cancer Inst (2015) 107(7): djv098doi: 10.1093/jnci/djv098
1956	EGFR	Afatinib*	FDA-approved
1969	EPHA2	Dasatinib	JNCI J Natl Cancer Inst (2015) 107(7): djv098doi: 10.1093/jnci/djv098
2064	ERBB2	Afatinib*	FDA-approved
2260	FGFR1	Pazopanib*	FDA-approved
2263	FGFR2	Pazopanib*	FDA-approved
2261	FGFR3	Pazopanib*	FDA-approved
2264	FGFR4	Ponatinib	JNCI J Natl Cancer Inst (2015) 107(7): djv098doi: 10.1093/jnci/djv098
2321	FLT1	Axitinib*	FDA-approved
2322	FLT3	Cabozantinib*	FDA-approved
2324	FLT4	Axitinib*	FDA-approved
2534	FYN	Dasatinib	FDA-approved
3480	IGF1R	Ganitumab (AMG-479)	#N/A	CTEP
3716	JAK1	Ruxolitinib	FDA-approved
3717	JAK2	Ruxolitinib	FDA-approved
3718	JAK3	Ruxolitinib	FDA-approved
3791	KDR	Axitinib*	FDA-approved
3815	KIT	Axitinib*	FDA-approved
3932	LCK	Dasatinib	FDA-approved
4067	LYN	Ponatinib	JNCI J Natl Cancer Inst (2015) 107(7): djv098doi: 10.1093/jnci/djv098
5604	MAP2K1	Trametinib*	FDA-approved
5605	MAP2K2	Trametinib*	FDA-approved
4233	MET	Crizotinib*	FDA-approved
4486	MST1R	Cabozantinib	JNCI J Natl Cancer Inst (2015) 107(7): djv098doi: 10.1093/jnci/djv098
2475	MTOR	Everolimus*	JNCI J Natl Cancer Inst (2015) 107(7): djv098doi: 10.1093/jnci/djv098
5156	PDGFRA	Axitinib*	FDA-approved
5159	PDGFRB	Axitinib*	FDA-approved
5291	PIK3CB	AZD8186	#N/A	CTEP
5591	PRKDC	VXc-984	#N/A	CTEP
5894	RAF1	Regorafenib*	FDA-approved
5979	RET	Cabozantinib*	FDA-approved
6714	SRC	Bosutinib*	FDA-approved
7010	TEK	Cabozantinib*	FDA-approved
7297	TYK2	Ruxolitinib	JNCI J Natl Cancer Inst (2015) 107(7): djv098doi: 10.1093/jnci/djv098
7465	WEE1	AZD1775	#N/A	CTEP
7525	YES1	Dasatinib	FDA-approved
5058	PAK1	FRAX597	#N/A
5062	PAK2	FRAX597	#N/A
780	DDR1	Sitravatinib	#N/A
4921	DDR2	Sitravatinib	#N/A
5290	PIK3CA	Alpelisib	#N/A	CTEP-copanlisib
5293	PIK3CD	Idelalisib	#N/A	CTEP-copanlisib
207	AKT1	GSK690693	#N/A
208	AKT2	GSK690693	#N/A
10000	AKT3	GSK690693	#N/A
5292	PIM1	AZD1208	#N/A

## Sheet: 47basal_luminal_specific_protei
Symbol	Suggested-subtype-specificity
RPS6KA3	basal
NEK9	luminal
DAPK2	basal
GAK	luminal
RPS6KA5	luminal
MASTL	basal
PRKX	basal
EPHB3	basal
EPHB2	basal
SRPK1	basal
DAPK3	basal
NEK5	basal
PHKA2	luminal
MAP4K2	basal
ROR2	luminal
MLKL	basal
CDK11A	luminal
CLK3	basal
SLK	luminal
CSNK2A2	basal
TGFBR2	basal
CAMK1D	basal
MAPK3	luminal
STK16	luminal
PDXK	basal
RPS6KA1	basal
PRKD3	basal
TRIM28	luminal
PRKCA	basal
IRAK1	basal
ADCK1	luminal
CSNK2A1	luminal
CSNK1G3	luminal
CSNK2B	luminal
AGK	basal
EPHA5	basal
CSNK1A1	luminal
AURKB	basal
CDK11B	basal
MAP4K4	basal
MAP4K5	basal
GSK3A	luminal
TRRAP	basal
MAP2K3	basal
BMPR1B	luminal
MAP3K5	basal
TAOK2	luminal

## Sheet: sKiPs_counts
GeneID	GeneSymbol	Drug	nStrict	KI
25	ABL1	ABE	0	KI-P
25	ABL1	AFA	0	KI-P
25	ABL1	AXI	3	KI-P
25	ABL1	AZD	0	KI-P
25	ABL1	CRI	3	KI-P
25	ABL1	CZC	3	KI-P
25	ABL1	FRX	3	KI-P
25	ABL1	GSK	0	KI-P
25	ABL1	PAL	0	KI-P
27	ABL2	ABE	0	KI-P
27	ABL2	AFA	0	KI-P
27	ABL2	AXI	3	KI-P
27	ABL2	AZD	3	KI-P
27	ABL2	CRI	3	KI-P
27	ABL2	CZC	3	KI-P
27	ABL2	FRX	3	KI-P
27	ABL2	GSK	0	KI-P
27	ABL2	PAL	0	KI-P
90	ACVR1	ABE	0	KI-P
90	ACVR1	AFA	2	KI-P
90	ACVR1	AXI	1	KI-P
90	ACVR1	AZD	2	KI-P
90	ACVR1	CRI	3	KI-P
90	ACVR1	CZC	3	KI-P
90	ACVR1	FRX	0	KI-P
90	ACVR1	GSK	0	KI-P
90	ACVR1	PAL	0	KI-P
91	ACVR1B	ABE	0	KI-P
91	ACVR1B	AFA	0	KI-P
91	ACVR1B	AXI	1	KI-P
91	ACVR1B	AZD	0	KI-P
91	ACVR1B	CRI	2	KI-P
91	ACVR1B	CZC	3	KI-P
91	ACVR1B	FRX	0	KI-P
91	ACVR1B	GSK	0	KI-P
91	ACVR1B	PAL	0	KI-P
132	ADK	ABE	3	KI-M
132	ADK	AFA	0	KI-M
132	ADK	AXI	0	KI-M
132	ADK	AZD	0	KI-M
132	ADK	CRI	1	KI-M
132	ADK	CZC	3	KI-M
132	ADK	FRX	3	KI-M
132	ADK	GSK	3	KI-M
132	ADK	PAL	3	KI-M
156	GRK2	ABE	0	KI-P
156	GRK2	AFA	0	KI-P
156	GRK2	AXI	0	KI-P
156	GRK2	AZD	0	KI-P
156	GRK2	CRI	0	KI-P
156	GRK2	CZC	0	KI-P
156	GRK2	FRX	0	KI-P
156	GRK2	GSK	0	KI-P
156	GRK2	PAL	0	KI-P
157	GRK3	ABE	0	KI-P
157	GRK3	AFA	0	KI-P
157	GRK3	AXI	0	KI-P
157	GRK3	AZD	0	KI-P
157	GRK3	CRI	0	KI-P
157	GRK3	CZC	0	KI-P
157	GRK3	FRX	0	KI-P
157	GRK3	GSK	0	KI-P
157	GRK3	PAL	0	KI-P
203	AK1	ABE	0	KI-M
203	AK1	AFA	0	KI-M
203	AK1	AXI	0	KI-M
203	AK1	AZD	0	KI-M
203	AK1	CRI	0	KI-M
203	AK1	CZC	0	KI-M
203	AK1	FRX	0	KI-M
203	AK1	GSK	0	KI-M
203	AK1	PAL	0	KI-M
204	AK2	ABE	0	KI-M
204	AK2	AFA	0	KI-M
204	AK2	AXI	0	KI-M
204	AK2	AZD	0	KI-M
204	AK2	CRI	0	KI-M
204	AK2	CZC	0	KI-M
204	AK2	FRX	0	KI-M
204	AK2	GSK	0	KI-M
204	AK2	PAL	0	KI-M
207	AKT1	ABE	0	KI-P
207	AKT1	AFA	0	KI-P
207	AKT1	AXI	0	KI-P
207	AKT1	AZD	0	KI-P
207	AKT1	CRI	0	KI-P
207	AKT1	CZC	0	KI-P
207	AKT1	FRX	0	KI-P
207	AKT1	GSK	3	KI-P
207	AKT1	PAL	0	KI-P
208	AKT2	ABE	0	KI-P
208	AKT2	AFA	0	KI-P
208	AKT2	AXI	0	KI-P
208	AKT2	AZD	0	KI-P
208	AKT2	CRI	0	KI-P
208	AKT2	CZC	0	KI-P
208	AKT2	FRX	0	KI-P
208	AKT2	GSK	1	KI-P
208	AKT2	PAL	0	KI-P
369	ARAF	ABE	0	KI-P
369	ARAF	AFA	0	KI-P
369	ARAF	AXI	1	KI-P
369	ARAF	AZD	0	KI-P
369	ARAF	CRI	0	KI-P
369	ARAF	CZC	0	KI-P
369	ARAF	FRX	1	KI-P
369	ARAF	GSK	0	KI-P
369	ARAF	PAL	1	KI-P
472	ATM	ABE	0	KI-P
472	ATM	AFA	3	KI-P
472	ATM	AXI	0	KI-P
472	ATM	AZD	0	KI-P
472	ATM	CRI	3	KI-P
472	ATM	CZC	3	KI-P
472	ATM	FRX	0	KI-P
472	ATM	GSK	0	KI-P
472	ATM	PAL	3	KI-P
545	ATR	ABE	0	KI-P
545	ATR	AFA	3	KI-P
545	ATR	AXI	0	KI-P
545	ATR	AZD	0	KI-P
545	ATR	CRI	3	KI-P
545	ATR	CZC	3	KI-P
545	ATR	FRX	0	KI-P
545	ATR	GSK	0	KI-P
545	ATR	PAL	3	KI-P
558	AXL	ABE	0	KI-P
558	AXL	AFA	0	KI-P
558	AXL	AXI	3	KI-P
558	AXL	AZD	0	KI-P
558	AXL	CRI	3	KI-P
558	AXL	CZC	3	KI-P
558	AXL	FRX	3	KI-P
558	AXL	GSK	0	KI-P
558	AXL	PAL	1	KI-P
640	BLK	ABE	0	KI-P
640	BLK	AFA	0	KI-P
640	BLK	AXI	0	KI-P
640	BLK	AZD	0	KI-P
640	BLK	CRI	0	KI-P
640	BLK	CZC	0	KI-P
640	BLK	FRX	0	KI-P
640	BLK	GSK	0	KI-P
640	BLK	PAL	0	KI-P
657	BMPR1A	ABE	0	KI-P
657	BMPR1A	AFA	0	KI-P
657	BMPR1A	AXI	0	KI-P
657	BMPR1A	AZD	2	KI-P
657	BMPR1A	CRI	3	KI-P
657	BMPR1A	CZC	3	KI-P
657	BMPR1A	FRX	0	KI-P
657	BMPR1A	GSK	0	KI-P
657	BMPR1A	PAL	0	KI-P
658	BMPR1B	ABE	0	KI-P
658	BMPR1B	AFA	0	KI-P
658	BMPR1B	AXI	0	KI-P
658	BMPR1B	AZD	0	KI-P
658	BMPR1B	CRI	0	KI-P
658	BMPR1B	CZC	0	KI-P
658	BMPR1B	FRX	0	KI-P
658	BMPR1B	GSK	0	KI-P
658	BMPR1B	PAL	0	KI-P
659	BMPR2	ABE	0	KI-P
659	BMPR2	AFA	0	KI-P
659	BMPR2	AXI	0	KI-P
659	BMPR2	AZD	0	KI-P
659	BMPR2	CRI	0	KI-P
659	BMPR2	CZC	1	KI-P
659	BMPR2	FRX	0	KI-P
659	BMPR2	GSK	0	KI-P
659	BMPR2	PAL	0	KI-P
673	BRAF	ABE	0	KI-P
673	BRAF	AFA	0	KI-P
673	BRAF	AXI	1	KI-P
673	BRAF	AZD	0	KI-P
673	BRAF	CRI	0	KI-P
673	BRAF	CZC	0	KI-P
673	BRAF	FRX	1	KI-P
673	BRAF	GSK	0	KI-P
673	BRAF	PAL	1	KI-P
695	BTK	ABE	0	KI-P
695	BTK	AFA	0	KI-P
695	BTK	AXI	0	KI-P
695	BTK	AZD	3	KI-P
695	BTK	CRI	0	KI-P
695	BTK	CZC	3	KI-P
695	BTK	FRX	3	KI-P
695	BTK	GSK	0	KI-P
695	BTK	PAL	0	KI-P
699	BUB1	ABE	0	KI-P
699	BUB1	AFA	3	KI-P
699	BUB1	AXI	3	KI-P
699	BUB1	AZD	0	KI-P
699	BUB1	CRI	0	KI-P
699	BUB1	CZC	3	KI-P
699	BUB1	FRX	0	KI-P
699	BUB1	GSK	0	KI-P
699	BUB1	PAL	0	KI-P
780	DDR1	ABE	0	KI-P
780	DDR1	AFA	0	KI-P
780	DDR1	AXI	3	KI-P
780	DDR1	AZD	3	KI-P
780	DDR1	CRI	1	KI-P
780	DDR1	CZC	3	KI-P
780	DDR1	FRX	3	KI-P
780	DDR1	GSK	0	KI-P
780	DDR1	PAL	0	KI-P
782	CACNB1	ABE	0	KI-M
782	CACNB1	AFA	0	KI-M
782	CACNB1	AXI	0	KI-M
782	CACNB1	AZD	0	KI-M
782	CACNB1	CRI	0	KI-M
782	CACNB1	CZC	0	KI-M
782	CACNB1	FRX	0	KI-M
782	CACNB1	GSK	0	KI-M
782	CACNB1	PAL	0	KI-M
784	CACNB3	ABE	0	KI-M
784	CACNB3	AFA	0	KI-M
784	CACNB3	AXI	0	KI-M
784	CACNB3	AZD	0	KI-M
784	CACNB3	CRI	0	KI-M
784	CACNB3	CZC	0	KI-M
784	CACNB3	FRX	0	KI-M
784	CACNB3	GSK	0	KI-M
784	CACNB3	PAL	0	KI-M
785	CACNB4	ABE	0	KI-M
785	CACNB4	AFA	0	KI-M
785	CACNB4	AXI	2	KI-M
785	CACNB4	AZD	0	KI-M
785	CACNB4	CRI	2	KI-M
785	CACNB4	CZC	0	KI-M
785	CACNB4	FRX	0	KI-M
785	CACNB4	GSK	0	KI-M
785	CACNB4	PAL	0	KI-M
814	CAMK4	ABE	0	KI-P
814	CAMK4	AFA	0	KI-P
814	CAMK4	AXI	0	KI-P
814	CAMK4	AZD	0	KI-P
814	CAMK4	CRI	0	KI-P
814	CAMK4	CZC	0	KI-P
814	CAMK4	FRX	0	KI-P
814	CAMK4	GSK	0	KI-P
814	CAMK4	PAL	0	KI-P
815	CAMK2A	ABE	0	KI-P
815	CAMK2A	AFA	0	KI-P
815	CAMK2A	AXI	0	KI-P
815	CAMK2A	AZD	0	KI-P
815	CAMK2A	CRI	0	KI-P
815	CAMK2A	CZC	0	KI-P
815	CAMK2A	FRX	1	KI-P
815	CAMK2A	GSK	2	KI-P
815	CAMK2A	PAL	0	KI-P
816	CAMK2B	ABE	3	KI-P
816	CAMK2B	AFA	0	KI-P
816	CAMK2B	AXI	3	KI-P
816	CAMK2B	AZD	3	KI-P
816	CAMK2B	CRI	1	KI-P
816	CAMK2B	CZC	1	KI-P
816	CAMK2B	FRX	2	KI-P
816	CAMK2B	GSK	2	KI-P
816	CAMK2B	PAL	2	KI-P
817	CAMK2D	ABE	3	KI-P
817	CAMK2D	AFA	3	KI-P
817	CAMK2D	AXI	3	KI-P
817	CAMK2D	AZD	3	KI-P
817	CAMK2D	CRI	2	KI-P
817	CAMK2D	CZC	3	KI-P
817	CAMK2D	FRX	2	KI-P
817	CAMK2D	GSK	3	KI-P
817	CAMK2D	PAL	3	KI-P
818	CAMK2G	ABE	3	KI-P
818	CAMK2G	AFA	3	KI-P
818	CAMK2G	AXI	3	KI-P
818	CAMK2G	AZD	3	KI-P
818	CAMK2G	CRI	0	KI-P
818	CAMK2G	CZC	3	KI-P
818	CAMK2G	FRX	3	KI-P
818	CAMK2G	GSK	2	KI-P
818	CAMK2G	PAL	3	KI-P
983	CDK1	ABE	3	KI-P
983	CDK1	AFA	0	KI-P
983	CDK1	AXI	3	KI-P
983	CDK1	AZD	3	KI-P
983	CDK1	CRI	3	KI-P
983	CDK1	CZC	3	KI-P
983	CDK1	FRX	0	KI-P
983	CDK1	GSK	0	KI-P
983	CDK1	PAL	3	KI-P
984	CDK11B	ABE	0	KI-P
984	CDK11B	AFA	0	KI-P
984	CDK11B	AXI	0	KI-P
984	CDK11B	AZD	0	KI-P
984	CDK11B	CRI	0	KI-P
984	CDK11B	CZC	1	KI-P
984	CDK11B	FRX	0	KI-P
984	CDK11B	GSK	0	KI-P
984	CDK11B	PAL	0	KI-P
1017	CDK2	ABE	3	KI-P
1017	CDK2	AFA	3	KI-P
1017	CDK2	AXI	3	KI-P
1017	CDK2	AZD	3	KI-P
1017	CDK2	CRI	3	KI-P
1017	CDK2	CZC	3	KI-P
1017	CDK2	FRX	3	KI-P
1017	CDK2	GSK	3	KI-P
1017	CDK2	PAL	3	KI-P
1018	CDK3	ABE	0	KI-P
1018	CDK3	AFA	0	KI-P
1018	CDK3	AXI	0	KI-P
1018	CDK3	AZD	3	KI-P
1018	CDK3	CRI	2	KI-P
1018	CDK3	CZC	2	KI-P
1018	CDK3	FRX	2	KI-P
1018	CDK3	GSK	0	KI-P
1018	CDK3	PAL	0	KI-P
1019	CDK4	ABE	3	KI-P
1019	CDK4	AFA	0	KI-P
1019	CDK4	AXI	0	KI-P
1019	CDK4	AZD	3	KI-P
1019	CDK4	CRI	0	KI-P
1019	CDK4	CZC	3	KI-P
1019	CDK4	FRX	3	KI-P
1019	CDK4	GSK	0	KI-P
1019	CDK4	PAL	3	KI-P
1020	CDK5	ABE	3	KI-P
1020	CDK5	AFA	1	KI-P
1020	CDK5	AXI	3	KI-P
1020	CDK5	AZD	2	KI-P
1020	CDK5	CRI	1	KI-P
1020	CDK5	CZC	3	KI-P
1020	CDK5	FRX	0	KI-P
1020	CDK5	GSK	0	KI-P
1020	CDK5	PAL	3	KI-P
1021	CDK6	ABE	1	KI-P
1021	CDK6	AFA	0	KI-P
1021	CDK6	AXI	0	KI-P
1021	CDK6	AZD	0	KI-P
1021	CDK6	CRI	0	KI-P
1021	CDK6	CZC	3	KI-P
1021	CDK6	FRX	0	KI-P
1021	CDK6	GSK	0	KI-P
1021	CDK6	PAL	3	KI-P
1022	CDK7	ABE	2	KI-P
1022	CDK7	AFA	0	KI-P
1022	CDK7	AXI	0	KI-P
1022	CDK7	AZD	1	KI-P
1022	CDK7	CRI	0	KI-P
1022	CDK7	CZC	0	KI-P
1022	CDK7	FRX	0	KI-P
1022	CDK7	GSK	0	KI-P
1022	CDK7	PAL	1	KI-P
1024	CDK8	ABE	0	KI-P
1024	CDK8	AFA	0	KI-P
1024	CDK8	AXI	0	KI-P
1024	CDK8	AZD	0	KI-P
1024	CDK8	CRI	0	KI-P
1024	CDK8	CZC	2	KI-P
1024	CDK8	FRX	0	KI-P
1024	CDK8	GSK	2	KI-P
1024	CDK8	PAL	0	KI-P
1025	CDK9	ABE	3	KI-P
1025	CDK9	AFA	1	KI-P
1025	CDK9	AXI	2	KI-P
1025	CDK9	AZD	3	KI-P
1025	CDK9	CRI	0	KI-P
1025	CDK9	CZC	3	KI-P
1025	CDK9	FRX	3	KI-P
1025	CDK9	GSK	2	KI-P
1025	CDK9	PAL	3	KI-P
1111	CHEK1	ABE	0	KI-P
1111	CHEK1	AFA	0	KI-P
1111	CHEK1	AXI	3	KI-P
1111	CHEK1	AZD	2	KI-P
1111	CHEK1	CRI	0	KI-P
1111	CHEK1	CZC	2	KI-P
1111	CHEK1	FRX	0	KI-P
1111	CHEK1	GSK	1	KI-P
1111	CHEK1	PAL	1	KI-P
1119	CHKA	ABE	0	KI-M
1119	CHKA	AFA	0	KI-M
1119	CHKA	AXI	0	KI-M
1119	CHKA	AZD	0	KI-M
1119	CHKA	CRI	0	KI-M
1119	CHKA	CZC	3	KI-M
1119	CHKA	FRX	0	KI-M
1119	CHKA	GSK	0	KI-M
1119	CHKA	PAL	0	KI-M
1147	CHUK	ABE	1	KI-P
1147	CHUK	AFA	0	KI-P
1147	CHUK	AXI	0	KI-P
1147	CHUK	AZD	0	KI-P
1147	CHUK	CRI	0	KI-P
1147	CHUK	CZC	3	KI-P
1147	CHUK	FRX	0	KI-P
1147	CHUK	GSK	0	KI-P
1147	CHUK	PAL	1	KI-P
1158	CKM	ABE	0	KI-M
1158	CKM	AFA	1	KI-M
1158	CKM	AXI	0	KI-M
1158	CKM	AZD	0	KI-M
1158	CKM	CRI	2	KI-M
1158	CKM	CZC	0	KI-M
1158	CKM	FRX	0	KI-M
1158	CKM	GSK	0	KI-M
1158	CKM	PAL	0	KI-M
1159	CKMT1B	ABE	0	KI-M
1159	CKMT1B	AFA	0	KI-M
1159	CKMT1B	AXI	0	KI-M
1159	CKMT1B	AZD	0	KI-M
1159	CKMT1B	CRI	1	KI-M
1159	CKMT1B	CZC	0	KI-M
1159	CKMT1B	FRX	0	KI-M
1159	CKMT1B	GSK	0	KI-M
1159	CKMT1B	PAL	0	KI-M
1195	CLK1	ABE	2	KI-P
1195	CLK1	AFA	0	KI-P
1195	CLK1	AXI	0	KI-P
1195	CLK1	AZD	1	KI-P
1195	CLK1	CRI	0	KI-P
1195	CLK1	CZC	3	KI-P
1195	CLK1	FRX	0	KI-P
1195	CLK1	GSK	0	KI-P
1195	CLK1	PAL	3	KI-P
1196	CLK2	ABE	2	KI-P
1196	CLK2	AFA	0	KI-P
1196	CLK2	AXI	3	KI-P
1196	CLK2	AZD	2	KI-P
1196	CLK2	CRI	0	KI-P
1196	CLK2	CZC	2	KI-P
1196	CLK2	FRX	1	KI-P
1196	CLK2	GSK	2	KI-P
1196	CLK2	PAL	3	KI-P
1198	CLK3	ABE	0	KI-P
1198	CLK3	AFA	0	KI-P
1198	CLK3	AXI	0	KI-P
1198	CLK3	AZD	0	KI-P
1198	CLK3	CRI	0	KI-P
1198	CLK3	CZC	3	KI-P
1198	CLK3	FRX	0	KI-P
1198	CLK3	GSK	0	KI-P
1198	CLK3	PAL	0	KI-P
1326	MAP3K8	ABE	0	KI-P
1326	MAP3K8	AFA	0	KI-P
1326	MAP3K8	AXI	0	KI-P
1326	MAP3K8	AZD	0	KI-P
1326	MAP3K8	CRI	0	KI-P
1326	MAP3K8	CZC	0	KI-P
1326	MAP3K8	FRX	0	KI-P
1326	MAP3K8	GSK	0	KI-P
1326	MAP3K8	PAL	0	KI-P
1432	MAPK14	ABE	0	KI-P
1432	MAPK14	AFA	3	KI-P
1432	MAPK14	AXI	3	KI-P
1432	MAPK14	AZD	0	KI-P
1432	MAPK14	CRI	0	KI-P
1432	MAPK14	CZC	1	KI-P
1432	MAPK14	FRX	3	KI-P
1432	MAPK14	GSK	0	KI-P
1432	MAPK14	PAL	0	KI-P
1436	CSF1R	ABE	3	KI-P
1436	CSF1R	AFA	0	KI-P
1436	CSF1R	AXI	2	KI-P
1436	CSF1R	AZD	3	KI-P
1436	CSF1R	CRI	2	KI-P
1436	CSF1R	CZC	0	KI-P
1436	CSF1R	FRX	3	KI-P
1436	CSF1R	GSK	0	KI-P
1436	CSF1R	PAL	0	KI-P
1445	CSK	ABE	0	KI-P
1445	CSK	AFA	0	KI-P
1445	CSK	AXI	3	KI-P
1445	CSK	AZD	3	KI-P
1445	CSK	CRI	3	KI-P
1445	CSK	CZC	3	KI-P
1445	CSK	FRX	3	KI-P
1445	CSK	GSK	0	KI-P
1445	CSK	PAL	0	KI-P
1452	CSNK1A1	ABE	0	KI-P
1452	CSNK1A1	AFA	0	KI-P
1452	CSNK1A1	AXI	0	KI-P
1452	CSNK1A1	AZD	0	KI-P
1452	CSNK1A1	CRI	0	KI-P
1452	CSNK1A1	CZC	0	KI-P
1452	CSNK1A1	FRX	1	KI-P
1452	CSNK1A1	GSK	1	KI-P
1452	CSNK1A1	PAL	3	KI-P
1453	CSNK1D	ABE	3	KI-P
1453	CSNK1D	AFA	0	KI-P
1453	CSNK1D	AXI	0	KI-P
1453	CSNK1D	AZD	0	KI-P
1453	CSNK1D	CRI	0	KI-P
1453	CSNK1D	CZC	0	KI-P
1453	CSNK1D	FRX	0	KI-P
1453	CSNK1D	GSK	3	KI-P
1453	CSNK1D	PAL	3	KI-P
1454	CSNK1E	ABE	1	KI-P
1454	CSNK1E	AFA	0	KI-P
1454	CSNK1E	AXI	0	KI-P
1454	CSNK1E	AZD	0	KI-P
1454	CSNK1E	CRI	0	KI-P
1454	CSNK1E	CZC	0	KI-P
1454	CSNK1E	FRX	3	KI-P
1454	CSNK1E	GSK	0	KI-P
1454	CSNK1E	PAL	3	KI-P
1455	CSNK1G2	ABE	0	KI-P
1455	CSNK1G2	AFA	0	KI-P
1455	CSNK1G2	AXI	0	KI-P
1455	CSNK1G2	AZD	0	KI-P
1455	CSNK1G2	CRI	0	KI-P
1455	CSNK1G2	CZC	0	KI-P
1455	CSNK1G2	FRX	0	KI-P
1455	CSNK1G2	GSK	0	KI-P
1455	CSNK1G2	PAL	0	KI-P
1456	CSNK1G3	ABE	0	KI-P
1456	CSNK1G3	AFA	0	KI-P
1456	CSNK1G3	AXI	0	KI-P
1456	CSNK1G3	AZD	0	KI-P
1456	CSNK1G3	CRI	0	KI-P
1456	CSNK1G3	CZC	0	KI-P
1456	CSNK1G3	FRX	0	KI-P
1456	CSNK1G3	GSK	0	KI-P
1456	CSNK1G3	PAL	0	KI-P
1457	CSNK2A1	ABE	3	KI-P
1457	CSNK2A1	AFA	2	KI-P
1457	CSNK2A1	AXI	3	KI-P
1457	CSNK2A1	AZD	2	KI-P
1457	CSNK2A1	CRI	3	KI-P
1457	CSNK2A1	CZC	3	KI-P
1457	CSNK2A1	FRX	2	KI-P
1457	CSNK2A1	GSK	2	KI-P
1457	CSNK2A1	PAL	3	KI-P
1459	CSNK2A2	ABE	3	KI-P
1459	CSNK2A2	AFA	2	KI-P
1459	CSNK2A2	AXI	0	KI-P
1459	CSNK2A2	AZD	0	KI-P
1459	CSNK2A2	CRI	0	KI-P
1459	CSNK2A2	CZC	3	KI-P
1459	CSNK2A2	FRX	1	KI-P
1459	CSNK2A2	GSK	0	KI-P
1459	CSNK2A2	PAL	3	KI-P
1460	CSNK2B	ABE	3	KI-P
1460	CSNK2B	AFA	0	KI-P
1460	CSNK2B	AXI	0	KI-P
1460	CSNK2B	AZD	0	KI-P
1460	CSNK2B	CRI	0	KI-P
1460	CSNK2B	CZC	3	KI-P
1460	CSNK2B	FRX	1	KI-P
1460	CSNK2B	GSK	0	KI-P
1460	CSNK2B	PAL	3	KI-P
1606	DGKA	ABE	0	KI-L
1606	DGKA	AFA	0	KI-L
1606	DGKA	AXI	0	KI-L
1606	DGKA	AZD	0	KI-L
1606	DGKA	CRI	0	KI-L
1606	DGKA	CZC	0	KI-L
1606	DGKA	FRX	0	KI-L
1606	DGKA	GSK	0	KI-L
1606	DGKA	PAL	0	KI-L
1608	DGKG	ABE	0	KI-L
1608	DGKG	AFA	0	KI-L
1608	DGKG	AXI	0	KI-L
1608	DGKG	AZD	0	KI-L
1608	DGKG	CRI	0	KI-L
1608	DGKG	CZC	0	KI-L
1608	DGKG	FRX	0	KI-L
1608	DGKG	GSK	0	KI-L
1608	DGKG	PAL	0	KI-L
1609	DGKQ	ABE	0	KI-L
1609	DGKQ	AFA	0	KI-L
1609	DGKQ	AXI	0	KI-L
1609	DGKQ	AZD	0	KI-L
1609	DGKQ	CRI	0	KI-L
1609	DGKQ	CZC	0	KI-L
1609	DGKQ	FRX	0	KI-L
1609	DGKQ	GSK	0	KI-L
1609	DGKQ	PAL	0	KI-L
1612	DAPK1	ABE	1	KI-P
1612	DAPK1	AFA	0	KI-P
1612	DAPK1	AXI	0	KI-P
1612	DAPK1	AZD	0	KI-P
1612	DAPK1	CRI	0	KI-P
1612	DAPK1	CZC	3	KI-P
1612	DAPK1	FRX	0	KI-P
1612	DAPK1	GSK	0	KI-P
1612	DAPK1	PAL	3	KI-P
1613	DAPK3	ABE	3	KI-P
1613	DAPK3	AFA	0	KI-P
1613	DAPK3	AXI	0	KI-P
1613	DAPK3	AZD	0	KI-P
1613	DAPK3	CRI	0	KI-P
1613	DAPK3	CZC	3	KI-P
1613	DAPK3	FRX	0	KI-P
1613	DAPK3	GSK	0	KI-P
1613	DAPK3	PAL	3	KI-P
1633	DCK	ABE	2	KI-M
1633	DCK	AFA	3	KI-M
1633	DCK	AXI	3	KI-M
1633	DCK	AZD	3	KI-M
1633	DCK	CRI	3	KI-M
1633	DCK	CZC	3	KI-M
1633	DCK	FRX	3	KI-M
1633	DCK	GSK	3	KI-M
1633	DCK	PAL	3	KI-M
1716	DGUOK	ABE	0	KI-M
1716	DGUOK	AFA	0	KI-M
1716	DGUOK	AXI	2	KI-M
1716	DGUOK	AZD	0	KI-M
1716	DGUOK	CRI	0	KI-M
1716	DGUOK	CZC	0	KI-M
1716	DGUOK	FRX	0	KI-M
1716	DGUOK	GSK	0	KI-M
1716	DGUOK	PAL	0	KI-M
1739	DLG1	ABE	0	KI-M
1739	DLG1	AFA	0	KI-M
1739	DLG1	AXI	0	KI-M
1739	DLG1	AZD	0	KI-M
1739	DLG1	CRI	0	KI-M
1739	DLG1	CZC	0	KI-M
1739	DLG1	FRX	0	KI-M
1739	DLG1	GSK	0	KI-M
1739	DLG1	PAL	0	KI-M
1740	DLG2	ABE	0	KI-M
1740	DLG2	AFA	0	KI-M
1740	DLG2	AXI	0	KI-M
1740	DLG2	AZD	0	KI-M
1740	DLG2	CRI	0	KI-M
1740	DLG2	CZC	0	KI-M
1740	DLG2	FRX	0	KI-M
1740	DLG2	GSK	0	KI-M
1740	DLG2	PAL	0	KI-M
1742	DLG4	ABE	0	KI-M
1742	DLG4	AFA	0	KI-M
1742	DLG4	AXI	0	KI-M
1742	DLG4	AZD	0	KI-M
1742	DLG4	CRI	0	KI-M
1742	DLG4	CZC	0	KI-M
1742	DLG4	FRX	0	KI-M
1742	DLG4	GSK	0	KI-M
1742	DLG4	PAL	0	KI-M
1760	DMPK	ABE	0	KI-P
1760	DMPK	AFA	0	KI-P
1760	DMPK	AXI	1	KI-P
1760	DMPK	AZD	0	KI-P
1760	DMPK	CRI	0	KI-P
1760	DMPK	CZC	0	KI-P
1760	DMPK	FRX	0	KI-P
1760	DMPK	GSK	0	KI-P
1760	DMPK	PAL	0	KI-P
1841	DTYMK	ABE	0	KI-M
1841	DTYMK	AFA	0	KI-M
1841	DTYMK	AXI	3	KI-M
1841	DTYMK	AZD	0	KI-M
1841	DTYMK	CRI	0	KI-M
1841	DTYMK	CZC	0	KI-M
1841	DTYMK	FRX	3	KI-M
1841	DTYMK	GSK	1	KI-M
1841	DTYMK	PAL	1	KI-M
1859	DYRK1A	ABE	3	KI-P
1859	DYRK1A	AFA	0	KI-P
1859	DYRK1A	AXI	0	KI-P
1859	DYRK1A	AZD	0	KI-P
1859	DYRK1A	CRI	0	KI-P
1859	DYRK1A	CZC	0	KI-P
1859	DYRK1A	FRX	0	KI-P
1859	DYRK1A	GSK	0	KI-P
1859	DYRK1A	PAL	1	KI-P
1956	EGFR	ABE	0	KI-P
1956	EGFR	AFA	3	KI-P
1956	EGFR	AXI	0	KI-P
1956	EGFR	AZD	1	KI-P
1956	EGFR	CRI	0	KI-P
1956	EGFR	CZC	3	KI-P
1956	EGFR	FRX	0	KI-P
1956	EGFR	GSK	0	KI-P
1956	EGFR	PAL	0	KI-P
1969	EPHA2	ABE	0	KI-P
1969	EPHA2	AFA	3	KI-P
1969	EPHA2	AXI	3	KI-P
1969	EPHA2	AZD	3	KI-P
1969	EPHA2	CRI	3	KI-P
1969	EPHA2	CZC	3	KI-P
1969	EPHA2	FRX	3	KI-P
1969	EPHA2	GSK	0	KI-P
1969	EPHA2	PAL	0	KI-P
2011	MARK2	ABE	0	KI-P
2011	MARK2	AFA	0	KI-P
2011	MARK2	AXI	3	KI-P
2011	MARK2	AZD	3	KI-P
2011	MARK2	CRI	0	KI-P
2011	MARK2	CZC	1	KI-P
2011	MARK2	FRX	0	KI-P
2011	MARK2	GSK	3	KI-P
2011	MARK2	PAL	0	KI-P
2041	EPHA1	ABE	0	KI-P
2041	EPHA1	AFA	3	KI-P
2041	EPHA1	AXI	2	KI-P
2041	EPHA1	AZD	0	KI-P
2041	EPHA1	CRI	3	KI-P
2041	EPHA1	CZC	3	KI-P
2041	EPHA1	FRX	3	KI-P
2041	EPHA1	GSK	0	KI-P
2041	EPHA1	PAL	0	KI-P
2042	EPHA3	ABE	0	KI-P
2042	EPHA3	AFA	0	KI-P
2042	EPHA3	AXI	0	KI-P
2042	EPHA3	AZD	0	KI-P
2042	EPHA3	CRI	0	KI-P
2042	EPHA3	CZC	0	KI-P
2042	EPHA3	FRX	0	KI-P
2042	EPHA3	GSK	0	KI-P
2042	EPHA3	PAL	0	KI-P
2043	EPHA4	ABE	0	KI-P
2043	EPHA4	AFA	3	KI-P
2043	EPHA4	AXI	0	KI-P
2043	EPHA4	AZD	0	KI-P
2043	EPHA4	CRI	3	KI-P
2043	EPHA4	CZC	3	KI-P
2043	EPHA4	FRX	0	KI-P
2043	EPHA4	GSK	0	KI-P
2043	EPHA4	PAL	0	KI-P
2044	EPHA5	ABE	0	KI-P
2044	EPHA5	AFA	3	KI-P
2044	EPHA5	AXI	0	KI-P
2044	EPHA5	AZD	0	KI-P
2044	EPHA5	CRI	3	KI-P
2044	EPHA5	CZC	3	KI-P
2044	EPHA5	FRX	3	KI-P
2044	EPHA5	GSK	0	KI-P
2044	EPHA5	PAL	0	KI-P
2045	EPHA7	ABE	0	KI-P
2045	EPHA7	AFA	1	KI-P
2045	EPHA7	AXI	0	KI-P
2045	EPHA7	AZD	0	KI-P
2045	EPHA7	CRI	2	KI-P
2045	EPHA7	CZC	2	KI-P
2045	EPHA7	FRX	0	KI-P
2045	EPHA7	GSK	0	KI-P
2045	EPHA7	PAL	0	KI-P
2046	EPHA8	ABE	0	KI-P
2046	EPHA8	AFA	0	KI-P
2046	EPHA8	AXI	0	KI-P
2046	EPHA8	AZD	0	KI-P
2046	EPHA8	CRI	0	KI-P
2046	EPHA8	CZC	0	KI-P
2046	EPHA8	FRX	0	KI-P
2046	EPHA8	GSK	0	KI-P
2046	EPHA8	PAL	0	KI-P
2047	EPHB1	ABE	0	KI-P
2047	EPHB1	AFA	0	KI-P
2047	EPHB1	AXI	0	KI-P
2047	EPHB1	AZD	0	KI-P
2047	EPHB1	CRI	0	KI-P
2047	EPHB1	CZC	0	KI-P
2047	EPHB1	FRX	0	KI-P
2047	EPHB1	GSK	0	KI-P
2047	EPHB1	PAL	0	KI-P
2048	EPHB2	ABE	0	KI-P
2048	EPHB2	AFA	3	KI-P
2048	EPHB2	AXI	0	KI-P
2048	EPHB2	AZD	0	KI-P
2048	EPHB2	CRI	3	KI-P
2048	EPHB2	CZC	3	KI-P
2048	EPHB2	FRX	2	KI-P
2048	EPHB2	GSK	0	KI-P
2048	EPHB2	PAL	0	KI-P
2049	EPHB3	ABE	0	KI-P
2049	EPHB3	AFA	0	KI-P
2049	EPHB3	AXI	0	KI-P
2049	EPHB3	AZD	0	KI-P
2049	EPHB3	CRI	0	KI-P
2049	EPHB3	CZC	0	KI-P
2049	EPHB3	FRX	0	KI-P
2049	EPHB3	GSK	0	KI-P
2049	EPHB3	PAL	0	KI-P
2050	EPHB4	ABE	0	KI-P
2050	EPHB4	AFA	3	KI-P
2050	EPHB4	AXI	0	KI-P
2050	EPHB4	AZD	0	KI-P
2050	EPHB4	CRI	3	KI-P
2050	EPHB4	CZC	3	KI-P
2050	EPHB4	FRX	3	KI-P
2050	EPHB4	GSK	0	KI-P
2050	EPHB4	PAL	0	KI-P
2064	ERBB2	ABE	0	KI-P
2064	ERBB2	AFA	0	KI-P
2064	ERBB2	AXI	0	KI-P
2064	ERBB2	AZD	0	KI-P
2064	ERBB2	CRI	0	KI-P
2064	ERBB2	CZC	0	KI-P
2064	ERBB2	FRX	0	KI-P
2064	ERBB2	GSK	0	KI-P
2064	ERBB2	PAL	0	KI-P
2065	ERBB3	ABE	0	KI-P
2065	ERBB3	AFA	0	KI-P
2065	ERBB3	AXI	0	KI-P
2065	ERBB3	AZD	0	KI-P
2065	ERBB3	CRI	0	KI-P
2065	ERBB3	CZC	0	KI-P
2065	ERBB3	FRX	0	KI-P
2065	ERBB3	GSK	0	KI-P
2065	ERBB3	PAL	0	KI-P
2066	ERBB4	ABE	0	KI-P
2066	ERBB4	AFA	0	KI-P
2066	ERBB4	AXI	0	KI-P
2066	ERBB4	AZD	0	KI-P
2066	ERBB4	CRI	0	KI-P
2066	ERBB4	CZC	0	KI-P
2066	ERBB4	FRX	0	KI-P
2066	ERBB4	GSK	0	KI-P
2066	ERBB4	PAL	0	KI-P
2081	ERN1	ABE	0	KI-P
2081	ERN1	AFA	0	KI-P
2081	ERN1	AXI	0	KI-P
2081	ERN1	AZD	0	KI-P
2081	ERN1	CRI	1	KI-P
2081	ERN1	CZC	3	KI-P
2081	ERN1	FRX	0	KI-P
2081	ERN1	GSK	0	KI-P
2081	ERN1	PAL	0	KI-P
2185	PTK2B	ABE	3	KI-P
2185	PTK2B	AFA	0	KI-P
2185	PTK2B	AXI	3	KI-P
2185	PTK2B	AZD	0	KI-P
2185	PTK2B	CRI	3	KI-P
2185	PTK2B	CZC	3	KI-P
2185	PTK2B	FRX	3	KI-P
2185	PTK2B	GSK	0	KI-P
2185	PTK2B	PAL	3	KI-P
2241	FER	ABE	3	KI-P
2241	FER	AFA	0	KI-P
2241	FER	AXI	3	KI-P
2241	FER	AZD	3	KI-P
2241	FER	CRI	3	KI-P
2241	FER	CZC	3	KI-P
2241	FER	FRX	3	KI-P
2241	FER	GSK	0	KI-P
2241	FER	PAL	3	KI-P
2242	FES	ABE	3	KI-P
2242	FES	AFA	0	KI-P
2242	FES	AXI	0	KI-P
2242	FES	AZD	3	KI-P
2242	FES	CRI	3	KI-P
2242	FES	CZC	3	KI-P
2242	FES	FRX	3	KI-P
2242	FES	GSK	0	KI-P
2242	FES	PAL	0	KI-P
2260	FGFR1	ABE	0	KI-P
2260	FGFR1	AFA	0	KI-P
2260	FGFR1	AXI	3	KI-P
2260	FGFR1	AZD	3	KI-P
2260	FGFR1	CRI	0	KI-P
2260	FGFR1	CZC	1	KI-P
2260	FGFR1	FRX	0	KI-P
2260	FGFR1	GSK	0	KI-P
2260	FGFR1	PAL	0	KI-P
2261	FGFR3	ABE	0	KI-P
2261	FGFR3	AFA	0	KI-P
2261	FGFR3	AXI	0	KI-P
2261	FGFR3	AZD	0	KI-P
2261	FGFR3	CRI	0	KI-P
2261	FGFR3	CZC	1	KI-P
2261	FGFR3	FRX	0	KI-P
2261	FGFR3	GSK	0	KI-P
2261	FGFR3	PAL	0	KI-P
2263	FGFR2	ABE	0	KI-P
2263	FGFR2	AFA	0	KI-P
2263	FGFR2	AXI	0	KI-P
2263	FGFR2	AZD	3	KI-P
2263	FGFR2	CRI	0	KI-P
2263	FGFR2	CZC	1	KI-P
2263	FGFR2	FRX	0	KI-P
2263	FGFR2	GSK	0	KI-P
2263	FGFR2	PAL	0	KI-P
2264	FGFR4	ABE	0	KI-P
2264	FGFR4	AFA	0	KI-P
2264	FGFR4	AXI	0	KI-P
2264	FGFR4	AZD	2	KI-P
2264	FGFR4	CRI	0	KI-P
2264	FGFR4	CZC	1	KI-P
2264	FGFR4	FRX	0	KI-P
2264	FGFR4	GSK	0	KI-P
2264	FGFR4	PAL	0	KI-P
2268	FGR	ABE	0	KI-P
2268	FGR	AFA	0	KI-P
2268	FGR	AXI	0	KI-P
2268	FGR	AZD	1	KI-P
2268	FGR	CRI	0	KI-P
2268	FGR	CZC	1	KI-P
2268	FGR	FRX	0	KI-P
2268	FGR	GSK	0	KI-P
2268	FGR	PAL	0	KI-P
2321	FLT1	ABE	2	KI-P
2321	FLT1	AFA	0	KI-P
2321	FLT1	AXI	0	KI-P
2321	FLT1	AZD	1	KI-P
2321	FLT1	CRI	0	KI-P
2321	FLT1	CZC	0	KI-P
2321	FLT1	FRX	0	KI-P
2321	FLT1	GSK	1	KI-P
2321	FLT1	PAL	0	KI-P
2322	FLT3	ABE	0	KI-P
2322	FLT3	AFA	0	KI-P
2322	FLT3	AXI	0	KI-P
2322	FLT3	AZD	0	KI-P
2322	FLT3	CRI	0	KI-P
2322	FLT3	CZC	0	KI-P
2322	FLT3	FRX	0	KI-P
2322	FLT3	GSK	0	KI-P
2322	FLT3	PAL	0	KI-P
2324	FLT4	ABE	0	KI-P
2324	FLT4	AFA	0	KI-P
2324	FLT4	AXI	3	KI-P
2324	FLT4	AZD	3	KI-P
2324	FLT4	CRI	0	KI-P
2324	FLT4	CZC	3	KI-P
2324	FLT4	FRX	0	KI-P
2324	FLT4	GSK	0	KI-P
2324	FLT4	PAL	2	KI-P
2444	FRK	ABE	0	KI-P
2444	FRK	AFA	3	KI-P
2444	FRK	AXI	3	KI-P
2444	FRK	AZD	3	KI-P
2444	FRK	CRI	0	KI-P
2444	FRK	CZC	3	KI-P
2444	FRK	FRX	3	KI-P
2444	FRK	GSK	0	KI-P
2444	FRK	PAL	0	KI-P
2475	MTOR	ABE	1	KI-P
2475	MTOR	AFA	3	KI-P
2475	MTOR	AXI	3	KI-P
2475	MTOR	AZD	0	KI-P
2475	MTOR	CRI	3	KI-P
2475	MTOR	CZC	3	KI-P
2475	MTOR	FRX	3	KI-P
2475	MTOR	GSK	1	KI-P
2475	MTOR	PAL	3	KI-P
2534	FYN	ABE	0	KI-P
2534	FYN	AFA	0	KI-P
2534	FYN	AXI	3	KI-P
2534	FYN	AZD	3	KI-P
2534	FYN	CRI	3	KI-P
2534	FYN	CZC	3	KI-P
2534	FYN	FRX	3	KI-P
2534	FYN	GSK	0	KI-P
2534	FYN	PAL	0	KI-P
2580	GAK	ABE	3	KI-P
2580	GAK	AFA	3	KI-P
2580	GAK	AXI	3	KI-P
2580	GAK	AZD	0	KI-P
2580	GAK	CRI	2	KI-P
2580	GAK	CZC	3	KI-P
2580	GAK	FRX	3	KI-P
2580	GAK	GSK	1	KI-P
2580	GAK	PAL	3	KI-P
2584	GALK1	ABE	0	KI-M
2584	GALK1	AFA	0	KI-M
2584	GALK1	AXI	3	KI-M
2584	GALK1	AZD	0	KI-M
2584	GALK1	CRI	3	KI-M
2584	GALK1	CZC	0	KI-M
2584	GALK1	FRX	3	KI-M
2584	GALK1	GSK	0	KI-M
2584	GALK1	PAL	1	KI-M
2710	GK	ABE	0	KI-M
2710	GK	AFA	0	KI-M
2710	GK	AXI	0	KI-M
2710	GK	AZD	0	KI-M
2710	GK	CRI	0	KI-M
2710	GK	CZC	0	KI-M
2710	GK	FRX	0	KI-M
2710	GK	GSK	0	KI-M
2710	GK	PAL	0	KI-M
2752	GLUL	ABE	0	KI-M
2752	GLUL	AFA	0	KI-M
2752	GLUL	AXI	3	KI-M
2752	GLUL	AZD	3	KI-M
2752	GLUL	CRI	1	KI-M
2752	GLUL	CZC	1	KI-M
2752	GLUL	FRX	0	KI-M
2752	GLUL	GSK	0	KI-M
2752	GLUL	PAL	0	KI-M
2868	GRK4	ABE	0	KI-P
2868	GRK4	AFA	0	KI-P
2868	GRK4	AXI	0	KI-P
2868	GRK4	AZD	0	KI-P
2868	GRK4	CRI	0	KI-P
2868	GRK4	CZC	0	KI-P
2868	GRK4	FRX	0	KI-P
2868	GRK4	GSK	0	KI-P
2868	GRK4	PAL	0	KI-P
2872	MKNK2	ABE	0	KI-P
2872	MKNK2	AFA	3	KI-P
2872	MKNK2	AXI	0	KI-P
2872	MKNK2	AZD	0	KI-P
2872	MKNK2	CRI	0	KI-P
2872	MKNK2	CZC	0	KI-P
2872	MKNK2	FRX	0	KI-P
2872	MKNK2	GSK	0	KI-P
2872	MKNK2	PAL	0	KI-P
2931	GSK3A	ABE	3	KI-P
2931	GSK3A	AFA	0	KI-P
2931	GSK3A	AXI	3	KI-P
2931	GSK3A	AZD	2	KI-P
2931	GSK3A	CRI	3	KI-P
2931	GSK3A	CZC	3	KI-P
2931	GSK3A	FRX	0	KI-P
2931	GSK3A	GSK	3	KI-P
2931	GSK3A	PAL	3	KI-P
2932	GSK3B	ABE	3	KI-P
2932	GSK3B	AFA	2	KI-P
2932	GSK3B	AXI	3	KI-P
2932	GSK3B	AZD	3	KI-P
2932	GSK3B	CRI	3	KI-P
2932	GSK3B	CZC	3	KI-P
2932	GSK3B	FRX	2	KI-P
2932	GSK3B	GSK	3	KI-P
2932	GSK3B	PAL	3	KI-P
2984	GUCY2C	ABE	0	KI-P
2984	GUCY2C	AFA	0	KI-P
2984	GUCY2C	AXI	0	KI-P
2984	GUCY2C	AZD	0	KI-P
2984	GUCY2C	CRI	0	KI-P
2984	GUCY2C	CZC	0	KI-P
2984	GUCY2C	FRX	0	KI-P
2984	GUCY2C	GSK	0	KI-P
2984	GUCY2C	PAL	0	KI-P
3000	GUCY2D	ABE	0	KI-P
3000	GUCY2D	AFA	0	KI-P
3000	GUCY2D	AXI	0	KI-P
3000	GUCY2D	AZD	0	KI-P
3000	GUCY2D	CRI	0	KI-P
3000	GUCY2D	CZC	0	KI-P
3000	GUCY2D	FRX	0	KI-P
3000	GUCY2D	GSK	0	KI-P
3000	GUCY2D	PAL	0	KI-P
3055	HCK	ABE	0	KI-P
3055	HCK	AFA	0	KI-P
3055	HCK	AXI	0	KI-P
3055	HCK	AZD	0	KI-P
3055	HCK	CRI	0	KI-P
3055	HCK	CZC	0	KI-P
3055	HCK	FRX	0	KI-P
3055	HCK	GSK	0	KI-P
3055	HCK	PAL	0	KI-P
3098	HK1	ABE	0	KI-M
3098	HK1	AFA	0	KI-M
3098	HK1	AXI	0	KI-M
3098	HK1	AZD	0	KI-M
3098	HK1	CRI	0	KI-M
3098	HK1	CZC	1	KI-M
3098	HK1	FRX	0	KI-M
3098	HK1	GSK	0	KI-M
3098	HK1	PAL	0	KI-M
3099	HK2	ABE	0	KI-M
3099	HK2	AFA	0	KI-M
3099	HK2	AXI	3	KI-M
3099	HK2	AZD	0	KI-M
3099	HK2	CRI	0	KI-M
3099	HK2	CZC	0	KI-M
3099	HK2	FRX	2	KI-M
3099	HK2	GSK	0	KI-M
3099	HK2	PAL	0	KI-M
3101	HK3	ABE	0	KI-M
3101	HK3	AFA	0	KI-M
3101	HK3	AXI	0	KI-M
3101	HK3	AZD	0	KI-M
3101	HK3	CRI	0	KI-M
3101	HK3	CZC	0	KI-M
3101	HK3	FRX	0	KI-M
3101	HK3	GSK	0	KI-M
3101	HK3	PAL	0	KI-M
3480	IGF1R	ABE	0	KI-P
3480	IGF1R	AFA	0	KI-P
3480	IGF1R	AXI	0	KI-P
3480	IGF1R	AZD	3	KI-P
3480	IGF1R	CRI	3	KI-P
3480	IGF1R	CZC	3	KI-P
3480	IGF1R	FRX	0	KI-P
3480	IGF1R	GSK	0	KI-P
3480	IGF1R	PAL	0	KI-P
3551	IKBKB	ABE	2	KI-P
3551	IKBKB	AFA	1	KI-P
3551	IKBKB	AXI	0	KI-P
3551	IKBKB	AZD	0	KI-P
3551	IKBKB	CRI	0	KI-P
3551	IKBKB	CZC	3	KI-P
3551	IKBKB	FRX	0	KI-P
3551	IKBKB	GSK	0	KI-P
3551	IKBKB	PAL	0	KI-P
3611	ILK	ABE	0	KI-P
3611	ILK	AFA	1	KI-P
3611	ILK	AXI	1	KI-P
3611	ILK	AZD	0	KI-P
3611	ILK	CRI	2	KI-P
3611	ILK	CZC	3	KI-P
3611	ILK	FRX	1	KI-P
3611	ILK	GSK	0	KI-P
3611	ILK	PAL	2	KI-P
3643	INSR	ABE	0	KI-P
3643	INSR	AFA	0	KI-P
3643	INSR	AXI	0	KI-P
3643	INSR	AZD	0	KI-P
3643	INSR	CRI	3	KI-P
3643	INSR	CZC	3	KI-P
3643	INSR	FRX	0	KI-P
3643	INSR	GSK	0	KI-P
3643	INSR	PAL	0	KI-P
3645	INSRR	ABE	0	KI-P
3645	INSRR	AFA	0	KI-P
3645	INSRR	AXI	0	KI-P
3645	INSRR	AZD	0	KI-P
3645	INSRR	CRI	0	KI-P
3645	INSRR	CZC	0	KI-P
3645	INSRR	FRX	0	KI-P
3645	INSRR	GSK	0	KI-P
3645	INSRR	PAL	0	KI-P
3654	IRAK1	ABE	3	KI-P
3654	IRAK1	AFA	0	KI-P
3654	IRAK1	AXI	3	KI-P
3654	IRAK1	AZD	0	KI-P
3654	IRAK1	CRI	3	KI-P
3654	IRAK1	CZC	3	KI-P
3654	IRAK1	FRX	3	KI-P
3654	IRAK1	GSK	0	KI-P
3654	IRAK1	PAL	1	KI-P
3656	IRAK2	ABE	0	KI-P
3656	IRAK2	AFA	0	KI-P
3656	IRAK2	AXI	0	KI-P
3656	IRAK2	AZD	0	KI-P
3656	IRAK2	CRI	0	KI-P
3656	IRAK2	CZC	0	KI-P
3656	IRAK2	FRX	0	KI-P
3656	IRAK2	GSK	0	KI-P
3656	IRAK2	PAL	0	KI-P
3707	ITPKB	ABE	0	KI-M
3707	ITPKB	AFA	0	KI-M
3707	ITPKB	AXI	0	KI-M
3707	ITPKB	AZD	0	KI-M
3707	ITPKB	CRI	1	KI-M
3707	ITPKB	CZC	0	KI-M
3707	ITPKB	FRX	0	KI-M
3707	ITPKB	GSK	0	KI-M
3707	ITPKB	PAL	0	KI-M
3716	JAK1	ABE	0	KI-P
3716	JAK1	AFA	0	KI-P
3716	JAK1	AXI	0	KI-P
3716	JAK1	AZD	0	KI-P
3716	JAK1	CRI	3	KI-P
3716	JAK1	CZC	3	KI-P
3716	JAK1	FRX	3	KI-P
3716	JAK1	GSK	1	KI-P
3716	JAK1	PAL	3	KI-P
3717	JAK2	ABE	0	KI-P
3717	JAK2	AFA	0	KI-P
3717	JAK2	AXI	0	KI-P
3717	JAK2	AZD	0	KI-P
3717	JAK2	CRI	0	KI-P
3717	JAK2	CZC	0	KI-P
3717	JAK2	FRX	0	KI-P
3717	JAK2	GSK	0	KI-P
3717	JAK2	PAL	0	KI-P
3718	JAK3	ABE	0	KI-P
3718	JAK3	AFA	0	KI-P
3718	JAK3	AXI	0	KI-P
3718	JAK3	AZD	0	KI-P
3718	JAK3	CRI	0	KI-P
3718	JAK3	CZC	0	KI-P
3718	JAK3	FRX	0	KI-P
3718	JAK3	GSK	0	KI-P
3718	JAK3	PAL	0	KI-P
3791	KDR	ABE	0	KI-P
3791	KDR	AFA	0	KI-P
3791	KDR	AXI	0	KI-P
3791	KDR	AZD	0	KI-P
3791	KDR	CRI	0	KI-P
3791	KDR	CZC	0	KI-P
3791	KDR	FRX	0	KI-P
3791	KDR	GSK	0	KI-P
3791	KDR	PAL	0	KI-P
3795	KHK	ABE	0	KI-M
3795	KHK	AFA	0	KI-M
3795	KHK	AXI	0	KI-M
3795	KHK	AZD	0	KI-M
3795	KHK	CRI	0	KI-M
3795	KHK	CZC	0	KI-M
3795	KHK	FRX	0	KI-M
3795	KHK	GSK	0	KI-M
3795	KHK	PAL	2	KI-M
3815	KIT	ABE	0	KI-P
3815	KIT	AFA	0	KI-P
3815	KIT	AXI	3	KI-P
3815	KIT	AZD	3	KI-P
3815	KIT	CRI	0	KI-P
3815	KIT	CZC	3	KI-P
3815	KIT	FRX	0	KI-P
3815	KIT	GSK	0	KI-P
3815	KIT	PAL	0	KI-P
3932	LCK	ABE	0	KI-P
3932	LCK	AFA	0	KI-P
3932	LCK	AXI	0	KI-P
3932	LCK	AZD	0	KI-P
3932	LCK	CRI	0	KI-P
3932	LCK	CZC	0	KI-P
3932	LCK	FRX	0	KI-P
3932	LCK	GSK	0	KI-P
3932	LCK	PAL	0	KI-P
3984	LIMK1	ABE	0	KI-P
3984	LIMK1	AFA	0	KI-P
3984	LIMK1	AXI	3	KI-P
3984	LIMK1	AZD	1	KI-P
3984	LIMK1	CRI	3	KI-P
3984	LIMK1	CZC	3	KI-P
3984	LIMK1	FRX	3	KI-P
3984	LIMK1	GSK	0	KI-P
3984	LIMK1	PAL	0	KI-P
3985	LIMK2	ABE	0	KI-P
3985	LIMK2	AFA	0	KI-P
3985	LIMK2	AXI	1	KI-P
3985	LIMK2	AZD	0	KI-P
3985	LIMK2	CRI	3	KI-P
3985	LIMK2	CZC	3	KI-P
3985	LIMK2	FRX	3	KI-P
3985	LIMK2	GSK	0	KI-P
3985	LIMK2	PAL	0	KI-P
4067	LYN	ABE	0	KI-P
4067	LYN	AFA	3	KI-P
4067	LYN	AXI	3	KI-P
4067	LYN	AZD	3	KI-P
4067	LYN	CRI	3	KI-P
4067	LYN	CZC	3	KI-P
4067	LYN	FRX	3	KI-P
4067	LYN	GSK	0	KI-P
4067	LYN	PAL	0	KI-P
4117	MAK	ABE	0	KI-P
4117	MAK	AFA	0	KI-P
4117	MAK	AXI	0	KI-P
4117	MAK	AZD	0	KI-P
4117	MAK	CRI	0	KI-P
4117	MAK	CZC	0	KI-P
4117	MAK	FRX	0	KI-P
4117	MAK	GSK	0	KI-P
4117	MAK	PAL	0	KI-P
4139	MARK1	ABE	0	KI-P
4139	MARK1	AFA	0	KI-P
4139	MARK1	AXI	0	KI-P
4139	MARK1	AZD	0	KI-P
4139	MARK1	CRI	0	KI-P
4139	MARK1	CZC	0	KI-P
4139	MARK1	FRX	0	KI-P
4139	MARK1	GSK	0	KI-P
4139	MARK1	PAL	0	KI-P
4140	MARK3	ABE	0	KI-P
4140	MARK3	AFA	0	KI-P
4140	MARK3	AXI	3	KI-P
4140	MARK3	AZD	3	KI-P
4140	MARK3	CRI	0	KI-P
4140	MARK3	CZC	1	KI-P
4140	MARK3	FRX	0	KI-P
4140	MARK3	GSK	3	KI-P
4140	MARK3	PAL	0	KI-P
4145	MATK	ABE	0	KI-P
4145	MATK	AFA	0	KI-P
4145	MATK	AXI	0	KI-P
4145	MATK	AZD	0	KI-P
4145	MATK	CRI	0	KI-P
4145	MATK	CZC	0	KI-P
4145	MATK	FRX	0	KI-P
4145	MATK	GSK	0	KI-P
4145	MATK	PAL	0	KI-P
4214	MAP3K1	ABE	0	KI-P
4214	MAP3K1	AFA	0	KI-P
4214	MAP3K1	AXI	3	KI-P
4214	MAP3K1	AZD	3	KI-P
4214	MAP3K1	CRI	3	KI-P
4214	MAP3K1	CZC	3	KI-P
4214	MAP3K1	FRX	0	KI-P
4214	MAP3K1	GSK	0	KI-P
4214	MAP3K1	PAL	0	KI-P
4215	MAP3K3	ABE	0	KI-P
4215	MAP3K3	AFA	0	KI-P
4215	MAP3K3	AXI	2	KI-P
4215	MAP3K3	AZD	3	KI-P
4215	MAP3K3	CRI	3	KI-P
4215	MAP3K3	CZC	3	KI-P
4215	MAP3K3	FRX	3	KI-P
4215	MAP3K3	GSK	2	KI-P
4215	MAP3K3	PAL	3	KI-P
4216	MAP3K4	ABE	0	KI-P
4216	MAP3K4	AFA	0	KI-P
4216	MAP3K4	AXI	3	KI-P
4216	MAP3K4	AZD	0	KI-P
4216	MAP3K4	CRI	0	KI-P
4216	MAP3K4	CZC	3	KI-P
4216	MAP3K4	FRX	3	KI-P
4216	MAP3K4	GSK	0	KI-P
4216	MAP3K4	PAL	2	KI-P
4217	MAP3K5	ABE	0	KI-P
4217	MAP3K5	AFA	0	KI-P
4217	MAP3K5	AXI	0	KI-P
4217	MAP3K5	AZD	0	KI-P
4217	MAP3K5	CRI	0	KI-P
4217	MAP3K5	CZC	3	KI-P
4217	MAP3K5	FRX	0	KI-P
4217	MAP3K5	GSK	0	KI-P
4217	MAP3K5	PAL	1	KI-P
4233	MET	ABE	3	KI-P
4233	MET	AFA	3	KI-P
4233	MET	AXI	3	KI-P
4233	MET	AZD	3	KI-P
4233	MET	CRI	3	KI-P
4233	MET	CZC	3	KI-P
4233	MET	FRX	3	KI-P
4233	MET	GSK	0	KI-P
4233	MET	PAL	3	KI-P
4293	MAP3K9	ABE	0	KI-P
4293	MAP3K9	AFA	0	KI-P
4293	MAP3K9	AXI	0	KI-P
4293	MAP3K9	AZD	2	KI-P
4293	MAP3K9	CRI	0	KI-P
4293	MAP3K9	CZC	1	KI-P
4293	MAP3K9	FRX	0	KI-P
4293	MAP3K9	GSK	0	KI-P
4293	MAP3K9	PAL	0	KI-P
4294	MAP3K10	ABE	0	KI-P
4294	MAP3K10	AFA	0	KI-P
4294	MAP3K10	AXI	0	KI-P
4294	MAP3K10	AZD	0	KI-P
4294	MAP3K10	CRI	0	KI-P
4294	MAP3K10	CZC	0	KI-P
4294	MAP3K10	FRX	0	KI-P
4294	MAP3K10	GSK	0	KI-P
4294	MAP3K10	PAL	0	KI-P
4296	MAP3K11	ABE	0	KI-P
4296	MAP3K11	AFA	0	KI-P
4296	MAP3K11	AXI	3	KI-P
4296	MAP3K11	AZD	3	KI-P
4296	MAP3K11	CRI	0	KI-P
4296	MAP3K11	CZC	3	KI-P
4296	MAP3K11	FRX	3	KI-P
4296	MAP3K11	GSK	0	KI-P
4296	MAP3K11	PAL	2	KI-P
4354	MPP1	ABE	0	KI-M
4354	MPP1	AFA	0	KI-M
4354	MPP1	AXI	0	KI-M
4354	MPP1	AZD	0	KI-M
4354	MPP1	CRI	0	KI-M
4354	MPP1	CZC	0	KI-M
4354	MPP1	FRX	0	KI-M
4354	MPP1	GSK	1	KI-M
4354	MPP1	PAL	0	KI-M
4355	MPP2	ABE	0	KI-M
4355	MPP2	AFA	0	KI-M
4355	MPP2	AXI	0	KI-M
4355	MPP2	AZD	0	KI-M
4355	MPP2	CRI	0	KI-M
4355	MPP2	CZC	0	KI-M
4355	MPP2	FRX	0	KI-M
4355	MPP2	GSK	0	KI-M
4355	MPP2	PAL	0	KI-M
4356	MPP3	ABE	0	KI-M
4356	MPP3	AFA	0	KI-M
4356	MPP3	AXI	0	KI-M
4356	MPP3	AZD	0	KI-M
4356	MPP3	CRI	0	KI-M
4356	MPP3	CZC	0	KI-M
4356	MPP3	FRX	0	KI-M
4356	MPP3	GSK	0	KI-M
4356	MPP3	PAL	0	KI-M
4486	MST1R	ABE	0	KI-P
4486	MST1R	AFA	0	KI-P
4486	MST1R	AXI	3	KI-P
4486	MST1R	AZD	0	KI-P
4486	MST1R	CRI	3	KI-P
4486	MST1R	CZC	3	KI-P
4486	MST1R	FRX	0	KI-P
4486	MST1R	GSK	0	KI-P
4486	MST1R	PAL	0	KI-P
4593	MUSK	ABE	0	KI-P
4593	MUSK	AFA	0	KI-P
4593	MUSK	AXI	0	KI-P
4593	MUSK	AZD	0	KI-P
4593	MUSK	CRI	0	KI-P
4593	MUSK	CZC	0	KI-P
4593	MUSK	FRX	0	KI-P
4593	MUSK	GSK	0	KI-P
4593	MUSK	PAL	0	KI-P
4638	MYLK	ABE	2	KI-P
4638	MYLK	AFA	3	KI-P
4638	MYLK	AXI	3	KI-P
4638	MYLK	AZD	0	KI-P
4638	MYLK	CRI	0	KI-P
4638	MYLK	CZC	3	KI-P
4638	MYLK	FRX	3	KI-P
4638	MYLK	GSK	0	KI-P
4638	MYLK	PAL	3	KI-P
4705	NDUFA10	ABE	0	KI-M
4705	NDUFA10	AFA	0	KI-M
4705	NDUFA10	AXI	3	KI-M
4705	NDUFA10	AZD	0	KI-M
4705	NDUFA10	CRI	3	KI-M
4705	NDUFA10	CZC	0	KI-M
4705	NDUFA10	FRX	3	KI-M
4705	NDUFA10	GSK	0	KI-M
4705	NDUFA10	PAL	2	KI-M
4750	NEK1	ABE	0	KI-P
4750	NEK1	AFA	0	KI-P
4750	NEK1	AXI	0	KI-P
4750	NEK1	AZD	0	KI-P
4750	NEK1	CRI	0	KI-P
4750	NEK1	CZC	3	KI-P
4750	NEK1	FRX	0	KI-P
4750	NEK1	GSK	0	KI-P
4750	NEK1	PAL	0	KI-P
4751	NEK2	ABE	0	KI-P
4751	NEK2	AFA	0	KI-P
4751	NEK2	AXI	0	KI-P
4751	NEK2	AZD	3	KI-P
4751	NEK2	CRI	0	KI-P
4751	NEK2	CZC	3	KI-P
4751	NEK2	FRX	3	KI-P
4751	NEK2	GSK	0	KI-P
4751	NEK2	PAL	3	KI-P
4752	NEK3	ABE	0	KI-P
4752	NEK3	AFA	0	KI-P
4752	NEK3	AXI	0	KI-P
4752	NEK3	AZD	0	KI-P
4752	NEK3	CRI	0	KI-P
4752	NEK3	CZC	3	KI-P
4752	NEK3	FRX	0	KI-P
4752	NEK3	GSK	0	KI-P
4752	NEK3	PAL	0	KI-P
4830	NME1	ABE	0	KI-M
4830	NME1	AFA	0	KI-M
4830	NME1	AXI	3	KI-M
4830	NME1	AZD	2	KI-M
4830	NME1	CRI	0	KI-M
4830	NME1	CZC	0	KI-M
4830	NME1	FRX	2	KI-M
4830	NME1	GSK	1	KI-M
4830	NME1	PAL	3	KI-M
4831	NME2	ABE	0	KI-M
4831	NME2	AFA	1	KI-M
4831	NME2	AXI	3	KI-M
4831	NME2	AZD	2	KI-M
4831	NME2	CRI	1	KI-M
4831	NME2	CZC	0	KI-M
4831	NME2	FRX	2	KI-M
4831	NME2	GSK	3	KI-M
4831	NME2	PAL	3	KI-M
4833	NME4	ABE	0	KI-M
4833	NME4	AFA	2	KI-M
4833	NME4	AXI	0	KI-M
4833	NME4	AZD	0	KI-M
4833	NME4	CRI	0	KI-M
4833	NME4	CZC	3	KI-M
4833	NME4	FRX	0	KI-M
4833	NME4	GSK	3	KI-M
4833	NME4	PAL	1	KI-M
4919	ROR1	ABE	0	KI-P
4919	ROR1	AFA	0	KI-P
4919	ROR1	AXI	0	KI-P
4919	ROR1	AZD	0	KI-P
4919	ROR1	CRI	0	KI-P
4919	ROR1	CZC	0	KI-P
4919	ROR1	FRX	0	KI-P
4919	ROR1	GSK	0	KI-P
4919	ROR1	PAL	0	KI-P
4920	ROR2	ABE	0	KI-P
4920	ROR2	AFA	0	KI-P
4920	ROR2	AXI	0	KI-P
4920	ROR2	AZD	0	KI-P
4920	ROR2	CRI	0	KI-P
4920	ROR2	CZC	0	KI-P
4920	ROR2	FRX	0	KI-P
4920	ROR2	GSK	0	KI-P
4920	ROR2	PAL	0	KI-P
4921	DDR2	ABE	0	KI-P
4921	DDR2	AFA	0	KI-P
4921	DDR2	AXI	3	KI-P
4921	DDR2	AZD	1	KI-P
4921	DDR2	CRI	0	KI-P
4921	DDR2	CZC	0	KI-P
4921	DDR2	FRX	1	KI-P
4921	DDR2	GSK	0	KI-P
4921	DDR2	PAL	1	KI-P
5058	PAK1	ABE	0	KI-P
5058	PAK1	AFA	0	KI-P
5058	PAK1	AXI	0	KI-P
5058	PAK1	AZD	0	KI-P
5058	PAK1	CRI	0	KI-P
5058	PAK1	CZC	0	KI-P
5058	PAK1	FRX	2	KI-P
5058	PAK1	GSK	0	KI-P
5058	PAK1	PAL	0	KI-P
5062	PAK2	ABE	0	KI-P
5062	PAK2	AFA	0	KI-P
5062	PAK2	AXI	0	KI-P
5062	PAK2	AZD	0	KI-P
5062	PAK2	CRI	0	KI-P
5062	PAK2	CZC	0	KI-P
5062	PAK2	FRX	3	KI-P
5062	PAK2	GSK	0	KI-P
5062	PAK2	PAL	0	KI-P
5063	PAK3	ABE	0	KI-P
5063	PAK3	AFA	0	KI-P
5063	PAK3	AXI	0	KI-P
5063	PAK3	AZD	0	KI-P
5063	PAK3	CRI	0	KI-P
5063	PAK3	CZC	0	KI-P
5063	PAK3	FRX	0	KI-P
5063	PAK3	GSK	0	KI-P
5063	PAK3	PAL	0	KI-P
5127	CDK16	ABE	3	KI-P
5127	CDK16	AFA	0	KI-P
5127	CDK16	AXI	0	KI-P
5127	CDK16	AZD	0	KI-P
5127	CDK16	CRI	0	KI-P
5127	CDK16	CZC	3	KI-P
5127	CDK16	FRX	0	KI-P
5127	CDK16	GSK	0	KI-P
5127	CDK16	PAL	3	KI-P
5128	CDK17	ABE	3	KI-P
5128	CDK17	AFA	0	KI-P
5128	CDK17	AXI	0	KI-P
5128	CDK17	AZD	0	KI-P
5128	CDK17	CRI	0	KI-P
5128	CDK17	CZC	3	KI-P
5128	CDK17	FRX	0	KI-P
5128	CDK17	GSK	0	KI-P
5128	CDK17	PAL	3	KI-P
5129	CDK18	ABE	1	KI-P
5129	CDK18	AFA	0	KI-P
5129	CDK18	AXI	0	KI-P
5129	CDK18	AZD	0	KI-P
5129	CDK18	CRI	0	KI-P
5129	CDK18	CZC	0	KI-P
5129	CDK18	FRX	0	KI-P
5129	CDK18	GSK	0	KI-P
5129	CDK18	PAL	0	KI-P
5156	PDGFRA	ABE	0	KI-P
5156	PDGFRA	AFA	0	KI-P
5156	PDGFRA	AXI	0	KI-P
5156	PDGFRA	AZD	0	KI-P
5156	PDGFRA	CRI	0	KI-P
5156	PDGFRA	CZC	0	KI-P
5156	PDGFRA	FRX	0	KI-P
5156	PDGFRA	GSK	0	KI-P
5156	PDGFRA	PAL	0	KI-P
5159	PDGFRB	ABE	0	KI-P
5159	PDGFRB	AFA	0	KI-P
5159	PDGFRB	AXI	1	KI-P
5159	PDGFRB	AZD	3	KI-P
5159	PDGFRB	CRI	0	KI-P
5159	PDGFRB	CZC	0	KI-P
5159	PDGFRB	FRX	0	KI-P
5159	PDGFRB	GSK	0	KI-P
5159	PDGFRB	PAL	0	KI-P
5163	PDK1	ABE	0	KI-P
5163	PDK1	AFA	0	KI-P
5163	PDK1	AXI	0	KI-P
5163	PDK1	AZD	0	KI-P
5163	PDK1	CRI	0	KI-P
5163	PDK1	CZC	0	KI-P
5163	PDK1	FRX	0	KI-P
5163	PDK1	GSK	1	KI-P
5163	PDK1	PAL	0	KI-P
5164	PDK2	ABE	0	KI-P
5164	PDK2	AFA	0	KI-P
5164	PDK2	AXI	0	KI-P
5164	PDK2	AZD	0	KI-P
5164	PDK2	CRI	0	KI-P
5164	PDK2	CZC	0	KI-P
5164	PDK2	FRX	0	KI-P
5164	PDK2	GSK	2	KI-P
5164	PDK2	PAL	0	KI-P
5165	PDK3	ABE	0	KI-P
5165	PDK3	AFA	0	KI-P
5165	PDK3	AXI	3	KI-P
5165	PDK3	AZD	0	KI-P
5165	PDK3	CRI	1	KI-P
5165	PDK3	CZC	1	KI-P
5165	PDK3	FRX	3	KI-P
5165	PDK3	GSK	3	KI-P
5165	PDK3	PAL	2	KI-P
5166	PDK4	ABE	0	KI-P
5166	PDK4	AFA	0	KI-P
5166	PDK4	AXI	1	KI-P
5166	PDK4	AZD	0	KI-P
5166	PDK4	CRI	0	KI-P
5166	PDK4	CZC	0	KI-P
5166	PDK4	FRX	0	KI-P
5166	PDK4	GSK	0	KI-P
5166	PDK4	PAL	0	KI-P
5170	PDPK1	ABE	0	KI-P
5170	PDPK1	AFA	0	KI-P
5170	PDPK1	AXI	3	KI-P
5170	PDPK1	AZD	0	KI-P
5170	PDPK1	CRI	0	KI-P
5170	PDPK1	CZC	3	KI-P
5170	PDPK1	FRX	3	KI-P
5170	PDPK1	GSK	0	KI-P
5170	PDPK1	PAL	0	KI-P
5209	PFKFB3	ABE	0	KI-M
5209	PFKFB3	AFA	0	KI-M
5209	PFKFB3	AXI	0	KI-M
5209	PFKFB3	AZD	0	KI-M
5209	PFKFB3	CRI	0	KI-M
5209	PFKFB3	CZC	0	KI-M
5209	PFKFB3	FRX	0	KI-M
5209	PFKFB3	GSK	0	KI-M
5209	PFKFB3	PAL	0	KI-M
5210	PFKFB4	ABE	0	KI-M
5210	PFKFB4	AFA	0	KI-M
5210	PFKFB4	AXI	0	KI-M
5210	PFKFB4	AZD	0	KI-M
5210	PFKFB4	CRI	0	KI-M
5210	PFKFB4	CZC	0	KI-M
5210	PFKFB4	FRX	0	KI-M
5210	PFKFB4	GSK	0	KI-M
5210	PFKFB4	PAL	0	KI-M
5211	PFKL	ABE	0	KI-M
5211	PFKL	AFA	0	KI-M
5211	PFKL	AXI	2	KI-M
5211	PFKL	AZD	0	KI-M
5211	PFKL	CRI	0	KI-M
5211	PFKL	CZC	0	KI-M
5211	PFKL	FRX	0	KI-M
5211	PFKL	GSK	0	KI-M
5211	PFKL	PAL	3	KI-M
5213	PFKM	ABE	0	KI-M
5213	PFKM	AFA	0	KI-M
5213	PFKM	AXI	0	KI-M
5213	PFKM	AZD	0	KI-M
5213	PFKM	CRI	0	KI-M
5213	PFKM	CZC	0	KI-M
5213	PFKM	FRX	0	KI-M
5213	PFKM	GSK	0	KI-M
5213	PFKM	PAL	0	KI-M
5214	PFKP	ABE	0	KI-M
5214	PFKP	AFA	0	KI-M
5214	PFKP	AXI	3	KI-M
5214	PFKP	AZD	0	KI-M
5214	PFKP	CRI	3	KI-M
5214	PFKP	CZC	2	KI-M
5214	PFKP	FRX	3	KI-M
5214	PFKP	GSK	0	KI-M
5214	PFKP	PAL	3	KI-M
5218	CDK14	ABE	0	KI-P
5218	CDK14	AFA	0	KI-P
5218	CDK14	AXI	0	KI-P
5218	CDK14	AZD	0	KI-P
5218	CDK14	CRI	0	KI-P
5218	CDK14	CZC	0	KI-P
5218	CDK14	FRX	0	KI-P
5218	CDK14	GSK	0	KI-P
5218	CDK14	PAL	1	KI-P
5230	PGK1	ABE	0	KI-M
5230	PGK1	AFA	1	KI-M
5230	PGK1	AXI	0	KI-M
5230	PGK1	AZD	1	KI-M
5230	PGK1	CRI	1	KI-M
5230	PGK1	CZC	1	KI-M
5230	PGK1	FRX	0	KI-M
5230	PGK1	GSK	1	KI-M
5230	PGK1	PAL	0	KI-M
5232	PGK2	ABE	0	KI-M
5232	PGK2	AFA	1	KI-M
5232	PGK2	AXI	0	KI-M
5232	PGK2	AZD	1	KI-M
5232	PGK2	CRI	0	KI-M
5232	PGK2	CZC	0	KI-M
5232	PGK2	FRX	0	KI-M
5232	PGK2	GSK	1	KI-M
5232	PGK2	PAL	0	KI-M
5255	PHKA1	ABE	0	KI-M
5255	PHKA1	AFA	0	KI-M
5255	PHKA1	AXI	1	KI-M
5255	PHKA1	AZD	0	KI-M
5255	PHKA1	CRI	1	KI-M
5255	PHKA1	CZC	1	KI-M
5255	PHKA1	FRX	0	KI-M
5255	PHKA1	GSK	0	KI-M
5255	PHKA1	PAL	3	KI-M
5256	PHKA2	ABE	0	KI-M
5256	PHKA2	AFA	3	KI-M
5256	PHKA2	AXI	3	KI-M
5256	PHKA2	AZD	0	KI-M
5256	PHKA2	CRI	1	KI-M
5256	PHKA2	CZC	3	KI-M
5256	PHKA2	FRX	0	KI-M
5256	PHKA2	GSK	0	KI-M
5256	PHKA2	PAL	3	KI-M
5257	PHKB	ABE	0	KI-M
5257	PHKB	AFA	3	KI-M
5257	PHKB	AXI	3	KI-M
5257	PHKB	AZD	0	KI-M
5257	PHKB	CRI	0	KI-M
5257	PHKB	CZC	3	KI-M
5257	PHKB	FRX	0	KI-M
5257	PHKB	GSK	0	KI-M
5257	PHKB	PAL	3	KI-M
5261	PHKG2	ABE	0	KI-P
5261	PHKG2	AFA	3	KI-P
5261	PHKG2	AXI	2	KI-P
5261	PHKG2	AZD	0	KI-P
5261	PHKG2	CRI	0	KI-P
5261	PHKG2	CZC	3	KI-P
5261	PHKG2	FRX	0	KI-P
5261	PHKG2	GSK	0	KI-P
5261	PHKG2	PAL	3	KI-P
5286	PIK3C2A	ABE	0	KI-L
5286	PIK3C2A	AFA	0	KI-L
5286	PIK3C2A	AXI	0	KI-L
5286	PIK3C2A	AZD	0	KI-L
5286	PIK3C2A	CRI	0	KI-L
5286	PIK3C2A	CZC	0	KI-L
5286	PIK3C2A	FRX	0	KI-L
5286	PIK3C2A	GSK	0	KI-L
5286	PIK3C2A	PAL	0	KI-L
5287	PIK3C2B	ABE	0	KI-L
5287	PIK3C2B	AFA	0	KI-L
5287	PIK3C2B	AXI	0	KI-L
5287	PIK3C2B	AZD	0	KI-L
5287	PIK3C2B	CRI	0	KI-L
5287	PIK3C2B	CZC	0	KI-L
5287	PIK3C2B	FRX	0	KI-L
5287	PIK3C2B	GSK	0	KI-L
5287	PIK3C2B	PAL	0	KI-L
5289	PIK3C3	ABE	3	KI-L
5289	PIK3C3	AFA	0	KI-L
5289	PIK3C3	AXI	0	KI-L
5289	PIK3C3	AZD	0	KI-L
5289	PIK3C3	CRI	0	KI-L
5289	PIK3C3	CZC	1	KI-L
5289	PIK3C3	FRX	0	KI-L
5289	PIK3C3	GSK	0	KI-L
5289	PIK3C3	PAL	3	KI-L
5290	PIK3CA	ABE	0	KI-L
5290	PIK3CA	AFA	0	KI-L
5290	PIK3CA	AXI	0	KI-L
5290	PIK3CA	AZD	0	KI-L
5290	PIK3CA	CRI	0	KI-L
5290	PIK3CA	CZC	0	KI-L
5290	PIK3CA	FRX	0	KI-L
5290	PIK3CA	GSK	0	KI-L
5290	PIK3CA	PAL	1	KI-L
5291	PIK3CB	ABE	0	KI-L
5291	PIK3CB	AFA	0	KI-L
5291	PIK3CB	AXI	0	KI-L
5291	PIK3CB	AZD	0	KI-L
5291	PIK3CB	CRI	0	KI-L
5291	PIK3CB	CZC	0	KI-L
5291	PIK3CB	FRX	0	KI-L
5291	PIK3CB	GSK	0	KI-L
5291	PIK3CB	PAL	0	KI-L
5293	PIK3CD	ABE	0	KI-L
5293	PIK3CD	AFA	0	KI-L
5293	PIK3CD	AXI	0	KI-L
5293	PIK3CD	AZD	1	KI-L
5293	PIK3CD	CRI	0	KI-L
5293	PIK3CD	CZC	0	KI-L
5293	PIK3CD	FRX	0	KI-L
5293	PIK3CD	GSK	0	KI-L
5293	PIK3CD	PAL	3	KI-L
5294	PIK3CG	ABE	0	KI-L
5294	PIK3CG	AFA	0	KI-L
5294	PIK3CG	AXI	0	KI-L
5294	PIK3CG	AZD	0	KI-L
5294	PIK3CG	CRI	0	KI-L
5294	PIK3CG	CZC	0	KI-L
5294	PIK3CG	FRX	0	KI-L
5294	PIK3CG	GSK	0	KI-L
5294	PIK3CG	PAL	0	KI-L
5297	PI4KA	ABE	0	KI-L
5297	PI4KA	AFA	3	KI-L
5297	PI4KA	AXI	0	KI-L
5297	PI4KA	AZD	0	KI-L
5297	PI4KA	CRI	3	KI-L
5297	PI4KA	CZC	3	KI-L
5297	PI4KA	FRX	0	KI-L
5297	PI4KA	GSK	0	KI-L
5297	PI4KA	PAL	3	KI-L
5298	PI4KB	ABE	0	KI-L
5298	PI4KB	AFA	0	KI-L
5298	PI4KB	AXI	0	KI-L
5298	PI4KB	AZD	0	KI-L
5298	PI4KB	CRI	1	KI-L
5298	PI4KB	CZC	0	KI-L
5298	PI4KB	FRX	0	KI-L
5298	PI4KB	GSK	0	KI-L
5298	PI4KB	PAL	0	KI-L
5305	PIP4K2A	ABE	3	KI-L
5305	PIP4K2A	AFA	0	KI-L
5305	PIP4K2A	AXI	0	KI-L
5305	PIP4K2A	AZD	0	KI-L
5305	PIP4K2A	CRI	0	KI-L
5305	PIP4K2A	CZC	0	KI-L
5305	PIP4K2A	FRX	3	KI-L
5305	PIP4K2A	GSK	0	KI-L
5305	PIP4K2A	PAL	3	KI-L
5313	PKLR	ABE	0	KI-M
5313	PKLR	AFA	0	KI-M
5313	PKLR	AXI	0	KI-M
5313	PKLR	AZD	0	KI-M
5313	PKLR	CRI	0	KI-M
5313	PKLR	CZC	0	KI-M
5313	PKLR	FRX	0	KI-M
5313	PKLR	GSK	0	KI-M
5313	PKLR	PAL	0	KI-M
5315	PKM	ABE	0	KI-M
5315	PKM	AFA	3	KI-M
5315	PKM	AXI	3	KI-M
5315	PKM	AZD	3	KI-M
5315	PKM	CRI	3	KI-M
5315	PKM	CZC	3	KI-M
5315	PKM	FRX	2	KI-M
5315	PKM	GSK	3	KI-M
5315	PKM	PAL	3	KI-M
5347	PLK1	ABE	0	KI-P
5347	PLK1	AFA	0	KI-P
5347	PLK1	AXI	0	KI-P
5347	PLK1	AZD	0	KI-P
5347	PLK1	CRI	0	KI-P
5347	PLK1	CZC	0	KI-P
5347	PLK1	FRX	0	KI-P
5347	PLK1	GSK	0	KI-P
5347	PLK1	PAL	3	KI-P
5562	PRKAA1	ABE	3	KI-P
5562	PRKAA1	AFA	0	KI-P
5562	PRKAA1	AXI	3	KI-P
5562	PRKAA1	AZD	3	KI-P
5562	PRKAA1	CRI	3	KI-P
5562	PRKAA1	CZC	3	KI-P
5562	PRKAA1	FRX	3	KI-P
5562	PRKAA1	GSK	3	KI-P
5562	PRKAA1	PAL	3	KI-P
5563	PRKAA2	ABE	0	KI-P
5563	PRKAA2	AFA	0	KI-P
5563	PRKAA2	AXI	0	KI-P
5563	PRKAA2	AZD	0	KI-P
5563	PRKAA2	CRI	0	KI-P
5563	PRKAA2	CZC	3	KI-P
5563	PRKAA2	FRX	0	KI-P
5563	PRKAA2	GSK	0	KI-P
5563	PRKAA2	PAL	0	KI-P
5566	PRKACA	ABE	1	KI-P
5566	PRKACA	AFA	0	KI-P
5566	PRKACA	AXI	0	KI-P
5566	PRKACA	AZD	0	KI-P
5566	PRKACA	CRI	0	KI-P
5566	PRKACA	CZC	3	KI-P
5566	PRKACA	FRX	0	KI-P
5566	PRKACA	GSK	3	KI-P
5566	PRKACA	PAL	0	KI-P
5567	PRKACB	ABE	1	KI-P
5567	PRKACB	AFA	0	KI-P
5567	PRKACB	AXI	0	KI-P
5567	PRKACB	AZD	0	KI-P
5567	PRKACB	CRI	0	KI-P
5567	PRKACB	CZC	3	KI-P
5567	PRKACB	FRX	0	KI-P
5567	PRKACB	GSK	3	KI-P
5567	PRKACB	PAL	0	KI-P
5568	PRKACG	ABE	0	KI-P
5568	PRKACG	AFA	0	KI-P
5568	PRKACG	AXI	0	KI-P
5568	PRKACG	AZD	0	KI-P
5568	PRKACG	CRI	0	KI-P
5568	PRKACG	CZC	1	KI-P
5568	PRKACG	FRX	0	KI-P
5568	PRKACG	GSK	0	KI-P
5568	PRKACG	PAL	0	KI-P
5578	PRKCA	ABE	3	KI-P
5578	PRKCA	AFA	0	KI-P
5578	PRKCA	AXI	3	KI-P
5578	PRKCA	AZD	0	KI-P
5578	PRKCA	CRI	0	KI-P
5578	PRKCA	CZC	3	KI-P
5578	PRKCA	FRX	0	KI-P
5578	PRKCA	GSK	0	KI-P
5578	PRKCA	PAL	0	KI-P
5579	PRKCB	ABE	3	KI-P
5579	PRKCB	AFA	0	KI-P
5579	PRKCB	AXI	1	KI-P
5579	PRKCB	AZD	0	KI-P
5579	PRKCB	CRI	0	KI-P
5579	PRKCB	CZC	2	KI-P
5579	PRKCB	FRX	0	KI-P
5579	PRKCB	GSK	3	KI-P
5579	PRKCB	PAL	0	KI-P
5580	PRKCD	ABE	3	KI-P
5580	PRKCD	AFA	0	KI-P
5580	PRKCD	AXI	0	KI-P
5580	PRKCD	AZD	0	KI-P
5580	PRKCD	CRI	0	KI-P
5580	PRKCD	CZC	0	KI-P
5580	PRKCD	FRX	0	KI-P
5580	PRKCD	GSK	3	KI-P
5580	PRKCD	PAL	0	KI-P
5581	PRKCE	ABE	0	KI-P
5581	PRKCE	AFA	0	KI-P
5581	PRKCE	AXI	0	KI-P
5581	PRKCE	AZD	0	KI-P
5581	PRKCE	CRI	0	KI-P
5581	PRKCE	CZC	0	KI-P
5581	PRKCE	FRX	0	KI-P
5581	PRKCE	GSK	3	KI-P
5581	PRKCE	PAL	0	KI-P
5582	PRKCG	ABE	1	KI-P
5582	PRKCG	AFA	0	KI-P
5582	PRKCG	AXI	0	KI-P
5582	PRKCG	AZD	0	KI-P
5582	PRKCG	CRI	0	KI-P
5582	PRKCG	CZC	0	KI-P
5582	PRKCG	FRX	0	KI-P
5582	PRKCG	GSK	0	KI-P
5582	PRKCG	PAL	0	KI-P
5583	PRKCH	ABE	0	KI-P
5583	PRKCH	AFA	0	KI-P
5583	PRKCH	AXI	0	KI-P
5583	PRKCH	AZD	0	KI-P
5583	PRKCH	CRI	0	KI-P
5583	PRKCH	CZC	0	KI-P
5583	PRKCH	FRX	0	KI-P
5583	PRKCH	GSK	3	KI-P
5583	PRKCH	PAL	0	KI-P
5584	PRKCI	ABE	0	KI-P
5584	PRKCI	AFA	0	KI-P
5584	PRKCI	AXI	0	KI-P
5584	PRKCI	AZD	0	KI-P
5584	PRKCI	CRI	0	KI-P
5584	PRKCI	CZC	0	KI-P
5584	PRKCI	FRX	0	KI-P
5584	PRKCI	GSK	1	KI-P
5584	PRKCI	PAL	0	KI-P
5585	PKN1	ABE	0	KI-P
5585	PKN1	AFA	0	KI-P
5585	PKN1	AXI	0	KI-P
5585	PKN1	AZD	0	KI-P
5585	PKN1	CRI	0	KI-P
5585	PKN1	CZC	0	KI-P
5585	PKN1	FRX	0	KI-P
5585	PKN1	GSK	3	KI-P
5585	PKN1	PAL	0	KI-P
5586	PKN2	ABE	3	KI-P
5586	PKN2	AFA	0	KI-P
5586	PKN2	AXI	3	KI-P
5586	PKN2	AZD	0	KI-P
5586	PKN2	CRI	1	KI-P
5586	PKN2	CZC	0	KI-P
5586	PKN2	FRX	0	KI-P
5586	PKN2	GSK	3	KI-P
5586	PKN2	PAL	0	KI-P
5587	PRKD1	ABE	2	KI-P
5587	PRKD1	AFA	0	KI-P
5587	PRKD1	AXI	1	KI-P
5587	PRKD1	AZD	0	KI-P
5587	PRKD1	CRI	0	KI-P
5587	PRKD1	CZC	3	KI-P
5587	PRKD1	FRX	1	KI-P
5587	PRKD1	GSK	0	KI-P
5587	PRKD1	PAL	3	KI-P
5588	PRKCQ	ABE	0	KI-P
5588	PRKCQ	AFA	0	KI-P
5588	PRKCQ	AXI	0	KI-P
5588	PRKCQ	AZD	0	KI-P
5588	PRKCQ	CRI	0	KI-P
5588	PRKCQ	CZC	0	KI-P
5588	PRKCQ	FRX	0	KI-P
5588	PRKCQ	GSK	0	KI-P
5588	PRKCQ	PAL	0	KI-P
5590	PRKCZ	ABE	0	KI-P
5590	PRKCZ	AFA	0	KI-P
5590	PRKCZ	AXI	0	KI-P
5590	PRKCZ	AZD	0	KI-P
5590	PRKCZ	CRI	0	KI-P
5590	PRKCZ	CZC	0	KI-P
5590	PRKCZ	FRX	0	KI-P
5590	PRKCZ	GSK	0	KI-P
5590	PRKCZ	PAL	0	KI-P
5591	PRKDC	ABE	3	KI-P
5591	PRKDC	AFA	3	KI-P
5591	PRKDC	AXI	3	KI-P
5591	PRKDC	AZD	3	KI-P
5591	PRKDC	CRI	3	KI-P
5591	PRKDC	CZC	3	KI-P
5591	PRKDC	FRX	3	KI-P
5591	PRKDC	GSK	3	KI-P
5591	PRKDC	PAL	3	KI-P
5592	PRKG1	ABE	0	KI-P
5592	PRKG1	AFA	0	KI-P
5592	PRKG1	AXI	0	KI-P
5592	PRKG1	AZD	0	KI-P
5592	PRKG1	CRI	0	KI-P
5592	PRKG1	CZC	0	KI-P
5592	PRKG1	FRX	0	KI-P
5592	PRKG1	GSK	3	KI-P
5592	PRKG1	PAL	0	KI-P
5594	MAPK1	ABE	1	KI-P
[truncated: 2,798 more rows]

## Sheet: FunCats_mapping
GeneID	FunCat	GeneSymbol
25	KI-P	ABL1
27	KI-P	ABL2
29	KI-X	ABR
90	KI-P	ACVR1
91	KI-P	ACVR1B
92	KI-P	ACVR2A
93	KI-P	ACVR2B
94	KI-P	ACVRL1
132	KI-M	ADK
156	KI-P	ADRBK1
157	KI-P	ADRBK2
203	KI-M	AK1
204	KI-M	AK2
205	KI-M	AK4
207	KI-P	AKT1
208	KI-P	AKT2
238	KI-P	ALK
269	KI-P	AMHR2
369	KI-P	ARAF
472	KI-P	ATM
545	KI-P	ATR
558	KI-P	AXL
613	KI-P	BCR
640	KI-P	BLK
644	KI-X	BLVRA
657	KI-P	BMPR1A
658	KI-P	BMPR1B
659	KI-P	BMPR2
660	KI-P	BMX
673	KI-P	BRAF
676	KI-X	BRDT
695	KI-P	BTK
699	KI-P	BUB1
701	KI-P	BUB1B
780	KI-P	DDR1
782	KI-M	CACNB1
783	KI-M	CACNB2
784	KI-M	CACNB3
785	KI-M	CACNB4
814	KI-P	CAMK4
815	KI-P	CAMK2A
816	KI-P	CAMK2B
817	KI-P	CAMK2D
818	KI-P	CAMK2G
983	KI-P	CDK1
984	KI-P	CDK11B
1017	KI-P	CDK2
1018	KI-P	CDK3
1019	KI-P	CDK4
1020	KI-P	CDK5
1021	KI-P	CDK6
1022	KI-P	CDK7
1024	KI-P	CDK8
1025	KI-P	CDK9
1111	KI-P	CHEK1
1119	KI-M	CHKA
1120	KI-M	CHKB
1147	KI-P	CHUK
1152	KI-M	CKB
1158	KI-M	CKM
1159	KI-M	CKMT1B
1160	KI-M	CKMT2
1195	KI-P	CLK1
1196	KI-P	CLK2
1198	KI-P	CLK3
1263	KI-P	PLK3
1326	KI-P	MAP3K8
1432	KI-P	MAPK14
1436	KI-P	CSF1R
1445	KI-P	CSK
1452	KI-P	CSNK1A1
1453	KI-P	CSNK1D
1454	KI-P	CSNK1E
1455	KI-P	CSNK1G2
1456	KI-P	CSNK1G3
1457	KI-P	CSNK2A1
1459	KI-P	CSNK2A2
1460	KI-P	CSNK2B
1606	KI-L	DGKA
1607	KI-L	DGKB
1608	KI-L	DGKG
1609	KI-L	DGKQ
1612	KI-P	DAPK1
1613	KI-P	DAPK3
1633	KI-M	DCK
1716	KI-M	DGUOK
1739	KI-M	DLG1
1740	KI-M	DLG2
1741	KI-M	DLG3
1742	KI-M	DLG4
1760	KI-P	DMPK
1841	KI-M	DTYMK
1859	KI-P	DYRK1A
1956	KI-P	EGFR
1969	KI-P	EPHA2
2011	KI-P	MARK2
2041	KI-P	EPHA1
2042	KI-P	EPHA3
2043	KI-P	EPHA4
2044	KI-P	EPHA5
2045	KI-P	EPHA7
2046	KI-P	EPHA8
2047	KI-P	EPHB1
2048	KI-P	EPHB2
2049	KI-P	EPHB3
2050	KI-P	EPHB4
2051	KI-P	EPHB6
2064	KI-P	ERBB2
2065	KI-P	ERBB3
2066	KI-P	ERBB4
2081	KI-P	ERN1
2185	KI-P	PTK2B
2241	KI-P	FER
2242	KI-P	FES
2260	KI-P	FGFR1
2261	KI-P	FGFR3
2263	KI-P	FGFR2
2264	KI-P	FGFR4
2268	KI-P	FGR
2321	KI-P	FLT1
2322	KI-P	FLT3
2324	KI-P	FLT4
2444	KI-P	FRK
2475	KI-P	MTOR
2534	KI-P	FYN
2580	KI-P	GAK
2584	KI-M	GALK1
2585	KI-M	GALK2
2645	KI-M	GCK
2710	KI-M	GK
2712	KI-M	GK2
2729	KI-M	GCLC
2752	KI-M	GLUL
2868	KI-P	GRK4
2869	KI-P	GRK5
2870	KI-P	GRK6
2872	KI-P	MKNK2
2931	KI-P	GSK3A
2932	KI-P	GSK3B
2962	KI-X	GTF2F1
2984	KI-P	GUCY2C
2986	KI-P	GUCY2F
2987	KI-M	GUK1
3000	KI-P	GUCY2D
3055	KI-P	HCK
3098	KI-M	HK1
3099	KI-M	HK2
3101	KI-M	HK3
3480	KI-P	IGF1R
3551	KI-P	IKBKB
3611	KI-P	ILK
3643	KI-P	INSR
3645	KI-P	INSRR
3654	KI-P	IRAK1
3656	KI-P	IRAK2
3702	KI-P	ITK
3705	KI-M	ITPK1
3706	KI-M	ITPKA
3707	KI-M	ITPKB
3716	KI-P	JAK1
3717	KI-P	JAK2
3718	KI-P	JAK3
3791	KI-P	KDR
3795	KI-M	KHK
3815	KI-P	KIT
3932	KI-P	LCK
3984	KI-P	LIMK1
3985	KI-P	LIMK2
4058	KI-P	LTK
4067	KI-P	LYN
4117	KI-P	MAK
4139	KI-P	MARK1
4140	KI-P	MARK3
4145	KI-P	MATK
4214	KI-P	MAP3K1
4215	KI-P	MAP3K3
4216	KI-P	MAP3K4
4217	KI-P	MAP3K5
4233	KI-P	MET
4293	KI-P	MAP3K9
4294	KI-P	MAP3K10
4296	KI-P	MAP3K11
4342	KI-P	MOS
4354	KI-M	MPP1
4355	KI-M	MPP2
4356	KI-M	MPP3
4485	KI-X	MST1
4486	KI-P	MST1R
4593	KI-P	MUSK
4597	KI-M	MVD
4598	KI-M	MVK
4638	KI-P	MYLK
4661	KI-X	MYT1
4705	KI-M	NDUFA10
4750	KI-P	NEK1
4751	KI-P	NEK2
4752	KI-P	NEK3
4830	KI-M	NME1
4831	KI-M	NME2
4832	KI-M	NME3
4833	KI-M	NME4
4881	KI-P	NPR1
4882	KI-P	NPR2
4914	KI-P	NTRK1
4915	KI-P	NTRK2
4916	KI-P	NTRK3
4919	KI-P	ROR1
4920	KI-P	ROR2
4921	KI-P	DDR2
5058	KI-P	PAK1
5062	KI-P	PAK2
5063	KI-P	PAK3
5127	KI-P	CDK16
5128	KI-P	CDK17
5129	KI-P	CDK18
5156	KI-P	PDGFRA
5159	KI-P	PDGFRB
5163	KI-P	PDK1
5164	KI-P	PDK2
5165	KI-P	PDK3
5166	KI-P	PDK4
5170	KI-P	PDPK1
5188	KI-M	GATB
5207	KI-M	PFKFB1
5208	KI-M	PFKFB2
5209	KI-M	PFKFB3
5210	KI-M	PFKFB4
5211	KI-M	PFKL
5213	KI-M	PFKM
5214	KI-M	PFKP
5218	KI-P	CDK14
5230	KI-M	PGK1
5232	KI-M	PGK2
5255	KI-M	PHKA1
5256	KI-M	PHKA2
5257	KI-M	PHKB
5260	KI-P	PHKG1
5261	KI-P	PHKG2
5286	KI-L	PIK3C2A
5287	KI-L	PIK3C2B
5288	KI-L	PIK3C2G
5289	KI-L	PIK3C3
5290	KI-L	PIK3CA
5291	KI-L	PIK3CB
5292	KI-P	PIM1
5293	KI-L	PIK3CD
5294	KI-L	PIK3CG
5297	KI-L	PI4KA
5298	KI-L	PI4KB
5305	KI-L	PIP4K2A
5310	KI-X	PKD1
5311	KI-X	PKD2
5312	KI-X	PKD3
5313	KI-M	PKLR
5315	KI-M	PKM
5347	KI-P	PLK1
5562	KI-P	PRKAA1
5563	KI-P	PRKAA2
5566	KI-P	PRKACA
5567	KI-P	PRKACB
5568	KI-P	PRKACG
5578	KI-P	PRKCA
5579	KI-P	PRKCB
5580	KI-P	PRKCD
5581	KI-P	PRKCE
5582	KI-P	PRKCG
5583	KI-P	PRKCH
5584	KI-P	PRKCI
5585	KI-P	PKN1
5586	KI-P	PKN2
5587	KI-P	PRKD1
5588	KI-P	PRKCQ
5590	KI-P	PRKCZ
5591	KI-P	PRKDC
5592	KI-P	PRKG1
5593	KI-P	PRKG2
5594	KI-P	MAPK1
5595	KI-P	MAPK3
5596	KI-P	MAPK4
5597	KI-P	MAPK6
5598	KI-P	MAPK7
5599	KI-P	MAPK8
5600	KI-P	MAPK11
5601	KI-P	MAPK9
5602	KI-P	MAPK10
5603	KI-P	MAPK13
5604	KI-P	MAP2K1
5605	KI-P	MAP2K2
5606	KI-P	MAP2K3
5607	KI-P	MAP2K5
5608	KI-P	MAP2K6
5609	KI-P	MAP2K7
5610	KI-P	EIF2AK2
5613	KI-P	PRKX
5616	KI-P	PRKY
5681	KI-P	PSKH1
5747	KI-P	PTK2
5753	KI-P	PTK6
5754	KI-P	PTK7
5832	KI-M	ALDH18A1
5871	KI-P	MAP4K2
5891	KI-P	MOK
5894	KI-P	RAF1
5979	KI-P	RET
6011	KI-P	GRK1
6041	KI-P	RNASEL
6046	KI-X	BRD2
6093	KI-P	ROCK1
6098	KI-P	ROS1
6195	KI-P	RPS6KA1
6196	KI-P	RPS6KA2
6197	KI-P	RPS6KA3
6198	KI-P	RPS6KB1
6199	KI-P	RPS6KB2
6259	KI-P	RYK
6300	KI-P	MAPK12
6416	KI-P	MAP2K4
6446	KI-P	SGK1
6714	KI-P	SRC
6723	KI-X	SRM
6725	KI-P	SRMS
6732	KI-P	SRPK1
6733	KI-P	SRPK2
6787	KI-P	NEK4
6788	KI-P	STK3
6789	KI-P	STK4
6790	KI-P	AURKA
6792	KI-P	CDKL5
6793	KI-P	STK10
6794	KI-P	STK11
6795	KI-P	AURKC
6850	KI-P	SYK
6872	KI-P	TAF1
6885	KI-P	MAP3K7
7006	KI-P	TEC
7010	KI-P	TEK
7016	KI-P	TESK1
7046	KI-P	TGFBR1
7048	KI-P	TGFBR2
7075	KI-P	TIE1
7082	KI-M	TJP1
7083	KI-M	TK1
7084	KI-M	TK2
7204	KI-P	TRIO
7272	KI-P	TTK
7273	KI-P	TTN
7294	KI-P	TXK
7297	KI-P	TYK2
7301	KI-P	TYRO3
7371	KI-M	UCK2
7443	KI-P	VRK1
7444	KI-P	VRK2
7465	KI-P	WEE1
7525	KI-P	YES1
7535	KI-P	ZAP70
7786	KI-P	MAP3K12
7867	KI-P	MAPKAPK3
8019	KI-X	BRD3
8295	KI-P	TRRAP
8317	KI-P	CDC7
8382	KI-M	NME5
8394	KI-L	PIP5K1A
8395	KI-L	PIP5K1B
8396	KI-L	PIP4K2B
8408	KI-P	ULK1
8428	KI-P	STK24
8444	KI-P	DYRK3
8445	KI-P	DYRK2
8476	KI-P	CDC42BPA
8491	KI-P	MAP4K3
8525	KI-L	DGKZ
8526	KI-L	DGKE
8527	KI-L	DGKD
8536	KI-P	CAMK1
8550	KI-P	MAPKAPK5
8558	KI-P	CDK10
8566	KI-M	PDXK
8569	KI-P	MKNK1
8573	KI-P	CASK
8576	KI-P	STK16
8621	KI-P	CDK13
8711	KI-P	TNK1
8737	KI-P	RIPK1
8767	KI-P	RIPK2
8780	KI-P	RIOK3
8798	KI-P	DYRK4
8805	KI-X	TRIM24
8814	KI-P	CDKL1
8844	KI-P	KSR1
8859	KI-P	STK19
8877	KI-L	SPHK1
8899	KI-P	PRPF4B
8986	KI-P	RPS6KA4
8997	KI-P	KALRN
8999	KI-P	CDKL2
9020	KI-P	MAP3K14
9024	KI-P	BRSK2
9031	KI-P	BAZ1B
9060	KI-M	PAPSS2
9061	KI-M	PAPSS1
9064	KI-P	MAP3K6
9088	KI-P	PKMYT1
9113	KI-P	LATS1
9149	KI-P	DYRK1B
9162	KI-L	DGKI
9175	KI-P	MAP3K13
9201	KI-P	DCLK1
9212	KI-P	AURKB
9223	KI-M	MAGI1
9231	KI-M	DLG5
9238	KI-P	TBRG4
9252	KI-P	RPS6KA5
9261	KI-P	MAPKAPK2
9262	KI-P	STK17B
9263	KI-P	STK17A
9344	KI-P	TAOK2
9414	KI-M	TJP2
9448	KI-P	MAP4K4
9451	KI-P	EIF2AK3
9475	KI-P	ROCK2
9578	KI-P	CDC42BPB
9625	KI-P	AATK
9641	KI-P	IKBKE
9677	KI-M	PPIP5K1
9706	KI-P	ULK2
9748	KI-P	SLK
9807	KI-M	IP6K1
9833	KI-P	MELK
9863	KI-M	MAGI2
9866	KI-X	TRIM66
9874	KI-P	TLK1
9891	KI-P	NUAK1
9917	KI-M	FAM20B
9942	KI-M	XYLB
9943	KI-P	OXSR1
10000	KI-P	AKT3
10020	KI-M	GNE
10087	KI-P	COL4A3BP
10097	KI-X	ACTR2
10110	KI-P	SGK2
10114	KI-P	HIPK3
10155	KI-X	TRIM28
10188	KI-P	TNK2
10201	KI-M	NME6
10221	KI-P	TRIB1
10290	KI-P	SPEG
10295	KI-P	BCKDK
10298	KI-P	PAK4
10420	KI-P	TESK2
10461	KI-P	MERTK
10494	KI-P	STK25
10595	KI-P	ERN2
10645	KI-P	CAMKK2
10654	KI-M	PMVK
10733	KI-P	PLK4
10746	KI-P	MAP3K2
10769	KI-P	PLK2
10783	KI-P	NEK6
10922	KI-P	FASTK
10978	KI-M	CLP1
11011	KI-P	TLK2
11035	KI-P	RIPK3
11040	KI-P	PIM2
11113	KI-P	CIT
11177	KI-P	BAZ1A
11183	KI-P	MAP4K5
11184	KI-P	MAP4K1
11200	KI-P	CHEK2
11213	KI-P	IRAK3
11284	KI-M	PNKP
11302	KI-P	Aatk
11329	KI-P	STK38
11350	KI-P	Abl1
11352	KI-P	Abl2
11477	KI-P	Acvr1
11479	KI-P	Acvr1b
11480	KI-P	Acvr2a
11481	KI-P	Acvr2b
11482	KI-P	Acvrl1
11534	KI-M	Adk
11636	KI-M	Ak1
11637	KI-M	Ak2
11639	KI-M	Ak4
11651	KI-P	Akt1
11652	KI-P	Akt2
11682	KI-P	Alk
11790	KI-P	Speg
11836	KI-P	Araf
11920	KI-P	Atm
12041	KI-P	Bckdk
12143	KI-P	Blk
12166	KI-P	Bmpr1a
12167	KI-P	Bmpr1b
12168	KI-P	Bmpr2
12169	KI-P	Bmx
12229	KI-P	Btk
12235	KI-P	Bub1
12236	KI-P	Bub1b
12295	KI-M	Cacnb1
12296	KI-M	Cacnb2
12297	KI-M	Cacnb3
12298	KI-M	Cacnb4
12305	KI-P	Ddr1
12322	KI-P	Camk2a
12323	KI-P	Camk2b
12325	KI-P	Camk2g
12326	KI-P	Camk4
12361	KI-P	Cask
12534	KI-P	Cdk1
12537	KI-P	Cdk11b
12545	KI-P	Cdc7
12566	KI-P	Cdk2
12567	KI-P	Cdk4
12568	KI-P	Cdk5
12571	KI-P	Cdk6
12572	KI-P	Cdk7
12649	KI-P	Chek1
12651	KI-M	Chkb
12660	KI-M	Chka
12675	KI-P	Chuk
12704	KI-P	Cit
12709	KI-M	Ckb
12715	KI-M	Ckm
12716	KI-M	Ckmt1
12747	KI-P	Clk1
12748	KI-P	Clk2
12750	KI-P	Clk4
12795	KI-P	Plk3
12978	KI-P	Csf1r
12988	KI-P	Csk
12995	KI-P	Csnk2a1
13000	KI-P	Csnk2a2
13001	KI-P	Csnk2b
13139	KI-L	Dgka
13143	KI-P	Dapk2
13144	KI-P	Dapk3
13175	KI-P	Dclk1
13178	KI-M	Dck
13383	KI-M	Dlg1
13384	KI-M	Mpp3
13385	KI-M	Dlg4
13400	KI-P	Dmpk
13548	KI-P	Dyrk1a
13549	KI-P	Dyrk1b
13631	KI-P	Eef2k
13649	KI-P	Egfr
13666	KI-P	Eif2ak3
13728	KI-P	Mark2
13835	KI-P	Epha1
13836	KI-P	Epha2
13837	KI-P	Epha3
13838	KI-P	Epha4
13839	KI-P	Epha5
13840	KI-P	Epha6
13841	KI-P	Epha7
13842	KI-P	Epha8
13844	KI-P	Ephb2
13845	KI-P	Ephb3
13846	KI-P	Ephb4
13848	KI-P	Ephb6
13866	KI-P	Erbb2
13867	KI-P	Erbb3
13869	KI-P	Erbb4
14083	KI-P	Ptk2
14158	KI-P	Fer
14159	KI-P	Fes
14182	KI-P	Fgfr1
14183	KI-P	Fgfr2
14184	KI-P	Fgfr3
14186	KI-P	Fgfr4
14191	KI-P	Fgr
14254	KI-P	Flt1
14255	KI-P	Flt3
14257	KI-P	Flt4
14302	KI-P	Frk
14312	KI-X	Brd2
14360	KI-P	Fyn
14625	KI-M	Gykl1
14626	KI-M	Gk2
14629	KI-M	Gclc
14635	KI-M	Galk1
14645	KI-M	Glul
14772	KI-P	Grk4
14773	KI-P	Grk5
14841	KI-P	Gsg2
14917	KI-P	Gucy2c
14918	KI-P	Gucy2d
14919	KI-P	Gucy2e
14923	KI-M	Guk1
14924	KI-M	Magi1
14933	KI-M	Gk
15162	KI-P	Hck
15235	KI-X	Mst1
15257	KI-P	Hipk1
15258	KI-P	Hipk2
15259	KI-P	Hipk3
15275	KI-M	Hk1
15277	KI-M	Hk2
15467	KI-P	Eif2ak1
16001	KI-P	Igf1r
16150	KI-P	Ikbkb
16179	KI-P	Irak1
16202	KI-P	Ilk
16337	KI-P	Insr
16428	KI-P	Itk
16451	KI-P	Jak1
16452	KI-P	Jak2
16453	KI-P	Jak3
16542	KI-P	Kdr
16548	KI-M	Khk
16589	KI-P	Uhmk1
16590	KI-P	Kit
16706	KI-P	Ksr1
16798	KI-P	Lats1
16818	KI-P	Lck
16885	KI-P	Limk1
16886	KI-P	Limk2
17005	KI-P	Ltk
17096	KI-P	Lyn
17152	KI-P	Mak
17164	KI-P	Mapkapk2
17165	KI-P	Mapkapk5
17169	KI-P	Mark3
17179	KI-P	Matk
17279	KI-P	Melk
17289	KI-P	Mertk
17295	KI-P	Met
17346	KI-P	Mknk1
17347	KI-P	Mknk2
17451	KI-P	Mos
17524	KI-M	Mpp1
17691	KI-P	Sik1
17776	KI-P	Mast2
17855	KI-M	Mvk
17932	KI-X	Myt1
18004	KI-P	Nek1
18005	KI-P	Nek2
18099	KI-P	Nlk
18102	KI-M	Nme1
18103	KI-M	Nme2
18160	KI-P	Npr1
18198	KI-P	Musk
18211	KI-P	Ntrk1
18212	KI-P	Ntrk2
18213	KI-P	Ntrk3
18214	KI-P	Ddr2
18479	KI-P	Pak1
18481	KI-P	Pak3
18555	KI-P	Cdk16
18557	KI-P	Cdk18
18595	KI-P	Pdgfra
18596	KI-P	Pdgfrb
18604	KI-P	Pdk2
18607	KI-P	Pdpk1
18639	KI-M	Pfkfb1
18640	KI-M	Pfkfb2
18641	KI-M	Pfkl
18642	KI-M	Pfkm
18647	KI-P	Cdk14
18655	KI-M	Pgk1
18663	KI-M	Pgk2
18679	KI-M	Phka1
18682	KI-P	Phkg1
18704	KI-L	Pik3c2a
18705	KI-L	Pik3c2g
18706	KI-L	Pik3ca
18707	KI-L	Pik3cd
18711	KI-L	Pikfyve
18712	KI-P	Pim1
18715	KI-P	Pim2
18717	KI-L	Pip5k1c
18718	KI-L	Pip4k2a
18719	KI-L	Pip5k1b
18720	KI-L	Pip5k1a
18746	KI-M	Pkm
18747	KI-P	Prkaca
18749	KI-P	Prkacb
18750	KI-P	Prkca
18751	KI-P	Prkcb
18752	KI-P	Prkcg
18753	KI-P	Prkcd
18754	KI-P	Prkce
18755	KI-P	Prkch
18759	KI-P	Prkci
18760	KI-P	Prkd1
18761	KI-P	Prkcq
18762	KI-P	Prkcz
18763	KI-X	Pkd1
18764	KI-X	Pkd2
18770	KI-M	Pklr
18817	KI-P	Plk1
19090	KI-P	Prkdc
19091	KI-P	Prkg1
19092	KI-P	Prkg2
19094	KI-P	Mapk11
19106	KI-P	Eif2ak2
19108	KI-P	Prkx
19134	KI-P	Prpf4b
19229	KI-P	Ptk2b
19713	KI-P	Ret
19766	KI-P	Ripk1
19877	KI-P	Rock1
19878	KI-P	Rock2
19882	KI-P	Mst1r
19886	KI-P	Ros1
20111	KI-P	Rps6ka1
20112	KI-P	Rps6ka2
20187	KI-P	Ryk
20393	KI-P	Sgk1
20459	KI-P	Ptk6
20620	KI-P	Plk2
20623	KI-P	Snrk
20698	KI-L	Sphk1
20779	KI-P	Src
20810	KI-X	Srm
20811	KI-P	Srms
20815	KI-P	Srpk1
20817	KI-P	Srpk2
20868	KI-P	Stk10
20869	KI-P	Stk11
20871	KI-P	Aurkc
20872	KI-P	Stk16
20873	KI-P	Plk4
20874	KI-P	Slk
20877	KI-P	Aurkb
20878	KI-P	Aurka
20963	KI-P	Syk
21379	KI-P	Tbrg4
21682	KI-P	Tec
21687	KI-P	Tek
21754	KI-P	Tesk1
21812	KI-P	Tgfbr1
21813	KI-P	Tgfbr2
21846	KI-P	Tie1
21848	KI-X	Trim24
21849	KI-X	Trim28
21872	KI-M	Tjp1
21873	KI-M	Tjp2
21877	KI-M	Tk1
21915	KI-M	Dtymk
22114	KI-P	Tssk1
22115	KI-P	Tssk2
22137	KI-P	Ttk
22138	KI-P	Ttn
22165	KI-P	Txk
22169	KI-M	Cmpk2
22174	KI-P	Tyro3
22241	KI-P	Ulk1
22245	KI-M	Uck1
22367	KI-P	Vrk1
22385	KI-P	Baz1b
22390	KI-P	Wee1
22612	KI-P	Yes1
22625	KI-P	Map3k19
22637	KI-P	Zap70
22845	KI-M	DOLK
22848	KI-P	AAK1
22853	KI-P	LMTK2
22858	KI-P	ICK
22868	KI-P	FASTKD2
22983	KI-P	MAST1
23012	KI-P	STK38L
23031	KI-P	MAST3
23043	KI-P	TNIK
23049	KI-P	SMG1
23097	KI-P	CDK19
23139	KI-P	MAST2
23178	KI-P	PASK
23235	KI-P	SIK2
23262	KI-M	PPIP5K2
23387	KI-P	SIK3
23396	KI-L	PIP5K1C
23476	KI-X	BRD4
23552	KI-P	CDK20
23604	KI-P	DAPK2
23617	KI-P	TSSK2
23678	KI-P	SGK3
23683	KI-P	PRKD3
23729	KI-M	SHPK
23752	Ki-P	TSSK1A
23797	KI-P	Akt3
23859	KI-M	Dlg2
23920	KI-P	Insrr
23938	KI-P	Map2k5
23939	KI-P	Mapk7
23954	KI-P	Nek3
23955	KI-P	Nek4
23967	KI-X	Osr1
23971	KI-M	Papss1
23972	KI-M	Papss2
24013	KI-P	Grk1
24014	KI-P	Rnasel
24086	KI-P	Tlk2
25778	KI-P	DSTYK
25865	KI-P	PRKD2
25989	KI-P	ULK3
26007	KI-M	TKFC
26289	KI-M	AK5
26362	KI-P	Axl
26385	KI-P	Grk6
26395	KI-P	Map2k1
26396	KI-P	Map2k2
26397	KI-P	Map2k3
26398	KI-P	Map2k4
26399	KI-P	Map2k6
26400	KI-P	Map2k7
26401	KI-P	Map3k1
26403	KI-P	Map3k11
26404	KI-P	Map3k12
26405	KI-P	Map3k2
26406	KI-P	Map3k3
26407	KI-P	Map3k4
26408	KI-P	Map3k5
26409	KI-P	Map3k7
26410	KI-P	Map3k8
26411	KI-P	Map4k1
26412	KI-P	Map4k2
26413	KI-P	Mapk1
26414	KI-P	Mapk10
26415	KI-P	Mapk13
26416	KI-P	Mapk14
26417	KI-P	Mapk3
26419	KI-P	Mapk8
26420	KI-P	Mapk9
26448	KI-P	Mok
26524	KI-P	LATS2
26559	KI-P	Hunk
26563	KI-P	Ror1
26564	KI-P	Ror2
26576	KI-P	SRPK3
26750	KI-P	RPS6KC1
26918	KI-P	Ern2
26921	KI-P	Map4k4
27010	KI-M	TPK1
27102	KI-P	EIF2AK1
27103	KI-P	Eif2ak4
27134	KI-M	TJP3
27148	KI-P	STK36
27206	KI-P	Nrk
27219	KI-P	Sgk2
27231	KI-M	NMRK2
27263	KI-P	Smok2a
27273	KI-P	Pdk4
27330	KI-P	RPS6KA6
27347	KI-P	STK39
27369	KI-M	Dguok
27373	KI-P	Csnk1e
27375	KI-M	Tjp3
27399	KI-M	Ip6k1
28951	KI-P	TRIB2
28996	KI-P	HIPK2
29110	KI-P	TBK1
29807	KI-M	Tpk1
29857	KI-P	Mapk12
29869	KI-P	Ulk2
29904	KI-P	EEF2K
29922	KI-M	NME7
29941	KI-P	PKN3
29959	KI-P	NRBP1
30811	KI-P	HUNK
30849	KI-P	PIK3R4
30955	KI-L	Pik3cg
50488	KI-P	MINK1
50523	KI-P	Lats2
50772	KI-P	Mapk6
50791	KI-M	Magi2
50798	KI-M	Gne
50808	KI-M	AK3
50883	KI-P	Chek2
50932	KI-P	Mink1
50997	KI-M	Mpp2
51086	KI-P	TNNI3K
51135	KI-P	IRAK4
51231	KI-P	VRK3
51265	KI-P	CDKL3
51314	KI-M	NME8
51347	KI-P	TAOK3
51447	KI-M	IP6K2
51557	KI-M	LGSN
51592	KI-X	TRIM33
51678	KI-M	MPP6
51701	KI-P	NLK
51727	KI-M	CMPK1
51755	KI-P	CDK12
51765	KI-P	STK26
51776	KI-P	ZAK
51789	KI-P	Tnk2
52033	KI-P	Pbk
52163	KI-P	Camk1
53310	KI-M	Dlg3
53354	KI-M	PANK1
53416	KI-P	Stk39
53608	KI-P	Map3k6
53859	KI-P	Map3k14
53886	KI-P	Cdkl2
53904	KI-P	MYO3A
53944	KI-P	CSNK1G1
54101	KI-P	RIPK4
54369	KI-M	Nme6
54391	KI-M	Rfk
54402	KI-P	Stk19
54721	KI-P	Tyk2
54757	KI-P	FAM20A
54822	KI-P	TRPM7
54861	KI-P	SNRK
54875	KI-P	CNTLN
54899	KI-P	PXK
54963	KI-M	UCKL1
54981	KI-M	NMRK1
54986	KI-P	ULK4
55224	KI-M	ETNK2
55229	KI-M	PANK4
55277	KI-M	FGGY
55300	KI-L	PI4K2B
55312	KI-M	RFK
55351	KI-P	STK32B
55359	KI-P	STYK1
55361	KI-L	PI4K2A
55437	KI-P	STRADB
55500	KI-M	ETNK1
55561	KI-P	CDC42BPG
55577	KI-M	NAGK
55589	KI-P	BMP2K
55681	KI-P	SCYL2
55739	KI-M	CARKD
55750	KI-L	AGK
55781	KI-P	RIOK2
55872	KI-P	PBK
55984	KI-P	Camkk1
56077	KI-L	Dgke
56155	KI-P	TEX14
56164	KI-P	STK31
56174	KI-M	Nagk
56217	KI-M	Mpp5
56248	KI-M	Ak3
56274	KI-P	Stk3
56279	KI-P	Fam69b
56421	KI-M	Pfkp
56454	KI-M	Aldh18a1
56480	KI-P	Tbk1
56489	KI-P	Ikbke
56504	KI-P	Srpk3
56520	KI-M	Nme4
56524	KI-M	Mpp6
56527	KI-P	Mast1
56532	KI-P	Ripk3
56542	KI-P	Ick
56613	KI-P	Rps6ka4
56632	KI-L	Sphk2
56637	KI-P	Gsk3b
56717	KI-P	Mtor
56848	KI-L	SPHK2
56924	KI-P	PAK6
56975	KI-P	FAM20C
56997	KI-P	ADCK3
57091	KI-P	CASS4
57118	KI-P	CAMK1D
57143	KI-P	ADCK1
57144	KI-P	PAK7
57147	KI-P	SCYL3
57172	KI-P	CAMK1G
57396	KI-P	CLK4
57410	KI-P	SCYL1
57538	KI-P	ALPK3
57551	KI-P	TAOK1
57740	KI-P	Stk32c
57761	KI-P	TRIB3
57787	KI-P	MARK4
57813	KI-M	Tk2
57869	KI-P	Adck2
58231	KI-P	Stk4
58538	KI-M	MPP4
58800	KI-P	Trpm7
58864	KI-P	Tssk3
58988	KI-P	Rps6kb2
59041	KI-P	Stk25
59047	KI-M	Pnkp
59125	KI-P	Nek7
59126	KI-P	Nek6
60493	KI-P	FASTKD5
63828	KI-M	Fn3k
64080	KI-M	RBKS
64122	KI-M	FN3K
64293	KI-P	Stk32b
64398	KI-M	MPP5
64768	KI-M	IPPK
64781	KI-L	CERK
65018	KI-P	PINK1
65061	KI-P	CDK15
65125	KI-P	WNK1
65220	KI-M	NADK
65266	KI-P	WNK4
65267	KI-P	WNK3
65268	KI-P	WNK2
65964	KI-P	Zak
65975	KI-P	STK33
66587	KI-P	Fastk
66588	KI-M	Cmpk1
66713	KI-X	Actr2
66725	KI-P	Lrrk2
66878	KI-P	Riok3
67045	KI-P	Riok2
67071	KI-P	Rps6ka6
67073	KI-L	Pi4k2b
67121	KI-P	Mastl
67266	KI-P	Fam69a
67273	KI-M	Ndufa10
67333	KI-P	Stk35
67382	KI-X	Brd3
67426	KI-P	Adck3
68018	KI-P	Col4a3bp
68087	KI-M	Dcakd
68556	KI-M	Uckl1
68603	KI-M	Pmvk
68646	KI-M	Nadk2
68810	KI-P	Nexn
68861	KI-P	1190002N15Rik
68870	KI-M	Ak8
68943	KI-P	Pink1
68961	KI-P	Phkg2
69131	KI-P	Cdk12
69181	KI-P	Dyrk2
69225	KI-M	Carkd
69562	KI-P	Cdk13
69564	KI-M	Nmrk2
69577	KI-P	Fastkd3
69635	KI-P	Dapk1
69718	KI-M	Ipmk
69847	KI-P	Wnk4
69922	KI-P	Vrk2
69923	KI-L	Agk
69976	KI-M	Galk2
70415	KI-P	Stk26
70425	KI-P	Csnk1g3
70584	KI-P	Pak4
70661	KI-P	Sik3
70762	KI-P	Dclk2
71091	KI-P	Cdkl1
71099	KI-P	Tssk4
71228	KI-M	Dlg5
71336	KI-M	Rbks
71340	KI-P	Riok1
71461	KI-P	Ptk7
71481	KI-P	Alpk1
71742	KI-P	Ulk3
71743	KI-M	Coasy
71751	KI-P	Map3k13
72113	KI-P	Adck1
72149	KI-P	Strada
72388	KI-P	Ripk4
72508	KI-P	Rps6kb1
72587	KI-P	Pan3
73086	KI-P	Rps6ka5
73412	KI-M	Nme8
73542	KI-P	Tssk5
73707	KI-P	Gucy2g
73914	KI-P	Irak3
74035	KI-M	Nol9
74137	KI-P	Nuak2
74178	KI-P	Stk40
74354	KI-M	Lrguk
74450	KI-M	Pank2
74568	KI-P	Mlkl
74637	KI-M	Shpk
74653	KI-P	Pomk
74769	KI-L	Pik3cb
75292	KI-P	Prkd3
75320	KI-M	Etnk1
75533	KI-M	Nme5
75578	KI-M	Fggy
75607	KI-P	Wnk2
75619	KI-P	Fastkd2
75669	KI-P	Pik3r4
75678	KI-M	Ippk
75731	KI-M	Idnk
75735	KI-M	Pank1
75739	KI-M	Mpp7
75770	KI-P	Brsk2
75905	KI-P	4930578C19Rik
76367	KI-P	Trp53rkb
76500	KI-M	Ip6k2
76722	KI-M	Ckmt2
76889	KI-P	Adck4
77485	KI-P	Stk31
77976	KI-P	Nuak1
78334	KI-P	Cdk19
78801	KI-M	Ak7
78891	KI-P	Scyl1
78943	KI-P	Ern1
79012	KI-P	CAMKV
79059	KI-M	Nme3
79072	KI-P	FASTKD3
79092	KI-M	CARD14
79646	KI-M	PANK3
79672	KI-M	FN3KRP
79675	KI-P	FASTKD1
79705	KI-P	LRRK1
79707	KI-M	NOL9
79742	KI-P	CXorf36
79834	KI-P	PEAK1
79837	KI-L	PIP4K2C
79858	KI-P	NEK11
79877	KI-M	DCAKD
79934	KI-P	ADCK4
80025	KI-M	PANK2
80122	KI-P	MAP3K19
80201	KI-M	HKDC1
80216	KI-P	ALPK1
80271	KI-M	ITPKC
80347	KI-M	COASY
80752	KI-P	Fam20c
80914	KI-M	Uck2
81629	KI-P	TSSK3
81788	KI-P	NUAK2
83549	KI-M	UCK1
83560	KI-P	Tex14
83694	KI-P	RPS6KL1
83732	KI-P	RIOK1
83813	KI-P	Tnk1
83903	KI-P	GSG2
83931	KI-P	STK40
83942	KI-P	TSSK1B
83983	KI-P	TSSK6
83984	KI-P	Tssk6
84033	KI-P	OBSCN
84095	KI-L	Pi4k2a
84197	KI-P	POMK
84254	KI-P	CAMKK1
84446	KI-P	BRSK1
84451	KI-P	KIAA1804
84630	KI-P	TTBK1
84930	KI-P	MASTL
85366	KI-P	MYLK2
85443	KI-P	DCLK3
85481	KI-P	PSKH2
90956	KI-P	ADCK2
91461	KI-P	PKDCC
91624	KI-P	NEXN
91754	KI-P	NEK9
91807	KI-P	MYLK3
92335	KI-P	STRADA
93627	KI-P	TBCK
93687	KI-P	Csnk1a1
93843	KI-P	Pnck
94093	KI-X	Trim33
98053	KI-X	Gtf2f1
98267	KI-P	Stk17b
98985	KI-M	Clp1
99470	KI-M	Magi3
100087	KI-M	Kti12
100683	KI-P	Trrap
101320	KI-P	Dyrk4
101540	KI-P	Prkd2
101568	KI-P	Vrk3
102093	KI-M	Phkb
102414	KI-P	Clk3
102448	KI-M	Xylb
102626	KI-P	Mapkapk3
103236	KI-P	Csnk1g2
103988	KI-M	Gck
104175	KI-P	Sbk1
104318	KI-P	Csnk1d
104418	KI-L	Dgkz
105278	KI-P	Cdk20
105787	KI-P	Prkaa1
106504	KI-P	Stk38
106522	KI-P	Pkdcc
106763	KI-P	Ttbk1
107589	KI-P	Mylk
107650	KI-L	Pi4kb
107951	KI-P	Cdk9
108058	KI-P	Camk2d
108079	KI-P	Prkaa2
108083	KI-L	Pip4k2b
108737	KI-P	Oxsr1
108960	KI-P	Irak2
109333	KI-P	Pkn2
109778	KI-X	Blvra
109880	KI-P	Braf
109934	KI-X	Abr
110094	KI-M	Phka2
110157	KI-P	Raf1
110197	KI-L	Dgkg
110279	KI-P	Bcr
110355	KI-P	Adrbk1
110524	KI-L	Dgkq
110542	KI-P	Amhr2
110651	KI-P	Rps6ka3
112858	KI-P	TP53RK
112970	KI-M	KTI12
114642	KI-X	Brdt
114783	KI-P	LMTK3
115701	KI-P	ALPK2
116904	KI-P	Alpk3
117150	KI-L	Pip4k2c
117229	KI-P	Stk33
117283	KI-M	IP6K3
118672	KI-M	PSTK
120892	KI-P	LRRK2
122011	KI-P	CSNK1A1L
122481	KI-M	AK7
123688	KI-M	HYKK
124923	KI-P	SGK494
125704	KI-P	FAM69C
126520	KI-P	PLK5
127933	KI-P	UHMK1
129607	KI-M	CMPK2
130399	KI-P	ACVR1C
130497	KI-X	OSR1
131890	KI-P	GRK7
132158	KI-M	GLYCTK
133686	KI-M	NADK2
136332	KI-M	LRGUK
138311	KI-P	FAM69B
138429	KI-L	PIP5KL1
139189	KI-L	DGKK
139728	KI-P	PNCK
140469	KI-P	MYO3B
140609	KI-P	NEK7
140780	KI-P	Bmp2k
140803	KI-P	TRPM6
140810	KI-P	Ttbk2
140859	KI-P	Nek8
140901	KI-P	STK35
143098	KI-M	MPP7
146057	KI-P	TTBK2
147746	KI-P	HIPK4
149420	KI-P	PDIK1L
150094	KI-P	SIK1
152110	KI-P	NEK10
157285	KI-P	SGK223
158067	KI-M	AK8
160851	KI-L	DGKH
162417	KI-M	NAGS
166614	KI-P	DCLK2
167359	KI-P	NIM1K
169436	KI-P	STKLD1
170720	KI-M	Card14
170755	KI-P	Sgk3
170768	KI-M	Pfkfb3
171567	KI-M	Nme7
192156	KI-M	Mvd
192185	KI-M	Nadk
192292	KI-P	Nrbp1
192656	KI-P	Ripk2
197258	KI-M	FUK
197259	KI-P	MLKL
200576	KI-L	PIKFYVE
202374	KI-P	STK32A
203054	KI-P	ADCK5
203447	KI-P	NRK
204851	KI-P	HIPK1
205428	KI-P	C3orf58
207565	KI-P	Camkk2
208583	KI-P	Nek11
208659	KI-P	Fam20a
209012	KI-P	Ulk4
211347	KI-M	Pank3
211770	KI-P	Trib1
212032	KI-M	Hk3
213084	KI-P	Cdkl3
213326	KI-P	Scyl2
213435	KI-P	Mylk3
213452	KI-P	Dstyk
214230	KI-P	Pak6
214253	KI-M	Etnk2
214580	KI-M	Pstk
214897	KI-P	Csnk1g1
215015	KI-M	Fam20b
215303	KI-P	Camk1g
216019	KI-M	Hkdc1
216134	KI-M	Pdxk
216166	KI-P	Plk5
216965	KI-P	Taok1
216976	KI-P	BC030499
217214	KI-M	Nags
217410	KI-P	Trib2
217480	KI-L	Dgkb
217578	KI-P	Baz1a
217718	KI-P	Nek9
217837	KI-M	Itpk1
217866	KI-P	Cdc42bpb
218699	KI-P	Pxk
221264	KI-M	AK9
223255	KI-P	Stk24
223435	KI-P	Trio
223649	KI-P	Nrbp2
223753	KI-L	Cerk
223775	KI-P	Pim3
224020	KI-L	Pi4ka
224105	KI-P	Pak2
225028	KI-P	Map4k3
225326	KI-L	Pik3c3
225638	KI-P	Alpk2
225689	KI-P	MAPK15
225724	KI-P	Mapk4
225913	KI-M	Tkfc
225994	KI-M	Nmrk1
225997	KI-P	Trpm6
226419	KI-P	Dyrk3
226751	KI-P	Cdc42bpa
226778	KI-P	Mark1
227154	KI-P	Stradb
227157	KI-M	Mpp4
227333	KI-L	Dgkd
227399	KI-M	Ppip5k2
227541	KI-P	Camk1d
227697	KI-M	Dolk
227733	KI-L	Pip5kl1
228012	KI-P	Tlk1
228026	KI-P	Pdk1
228094	KI-L	Cerkl
228550	KI-M	Itpka
228775	KI-P	Trib3
228785	KI-P	Mylk2
229487	KI-M	Gatb
229949	KI-M	Ak5
230103	KI-P	Npr2
230661	KI-P	Tesk2
230735	KI-P	Epha10
230809	KI-P	Pdik1l
231580	KI-P	Gak
231876	KI-P	Lmtk2
232341	KI-P	Wnk1
232533	KI-P	Stk38l
232944	KI-P	Mark4
233011	KI-M	Itpkc
233020	KI-P	Hipk4
233328	KI-P	Lrrk1
233789	KI-P	Smg1
234730	KI-M	Fuk
234854	KI-P	Cdk10
234878	KI-P	BC021891
235344	KI-P	Sik2
235386	KI-M	Hykk
235533	KI-M	Gk5
235582	KI-M	Glyctk
235604	KI-P	Camkv
236574	KI-P	Smok2b
236900	KI-P	Pdk3
237300	KI-P	Gm4922
237459	KI-P	Cdk17
238024	KI-M	Fn3krp
238323	KI-P	Rps6kl1
238564	KI-P	Mylk4
240479	KI-P	Fam69c
240505	KI-P	Cdc42bpg
240752	KI-L	Pik3c2b
240880	KI-P	Scyl3
241656	KI-P	Pak7
243659	KI-P	Styk1
244418	KI-P	D8Ertd82e
244631	KI-P	Pskh1
244859	KI-P	Ankk1
244895	KI-P	Peak1
245000	KI-P	Atr
245038	KI-P	Dclk3
245269	KI-P	Nim1k
245650	KI-P	Gucy2f
253430	KI-M	IPMK
255239	KI-P	ANKK1
255967	KI-P	PAN3
256356	KI-M	GK5
260425	KI-M	MAGI3
263803	KI-P	Pkn3
264064	KI-P	Cdk8
266632	KI-P	Irak4
266744	KI-M	Lgsn
268822	KI-P	Adck5
268930	KI-P	Pkmyt1
269019	KI-P	Stk32a
269209	KI-P	Stk36
269224	KI-P	Pask
269275	KI-P	Acvr1c
269614	KI-M	Pank4
269774	KI-P	Aak1
269881	KI-P	Map3k10
270190	KI-P	Ephb1
270198	KI-M	Pfkfb4
270627	KI-P	Taf1
270672	KI-P	Map3k15
271424	KI-M	Ip6k3
271697	KI-P	Cdk15
271981	KI-P	Tbck
279029	KI-P	Stkld1
279561	KI-P	Wnk3
282974	KI-P	STK32C
283106	KI-P	CSNK2A3
283455	KI-P	KSR2
283629	KI-P	TSSK4
284086	KI-P	NEK8
284656	KI-P	EPHA10
285220	KI-P	EPHA6
320119	KI-P	Rps6kc1
320127	KI-L	Dgki
320129	KI-P	Adrbk2
320404	KI-M	Itpkb
320664	KI-P	Cass4
320720	KI-P	Fastkd1
320795	KI-P	Pkn1
327655	KI-M	Ppip5k1
328329	KI-P	Mast4
329421	KI-P	Myo3b
329509	KI-P	1810024B03Rik
330177	KI-P	Taok3
330627	KI-X	Trim66
330721	KI-P	Nek5
331374	KI-L	Dgkk
332110	KI-P	Mapk15
333050	KI-P	Ksr2
338349	KI-P	Cntln
338372	KI-P	Map3k9
340156	KI-P	MYLK4
340371	KI-P	NRBP2
341676	KI-P	NEK5
344387	KI-P	CDKL4
347736	KI-M	NME9
375298	KI-L	CERKL
375449	KI-P	MAST4
380601	KI-P	Fastkd5
380698	KI-P	Obscn
380921	KI-L	Dgkh
381113	KI-P	Cdkl4
381393	KI-P	4921509C19Rik
381406	KI-P	Trp53rka
381759	KI-P	Wee2
381835	KI-P	Sbk3
381836	KI-P	Sbk2
381921	KI-P	Taok2
381937	KI-P	Gm5157
381979	KI-P	Brsk1
381983	KI-P	Lmtk3
382253	KI-P	Cdkl5
388228	KI-P	SBK1
388650	KI-P	FAM69A
389840	KI-P	MAP3K15
399510	KI-P	Map4k5
414328	KI-M	IDNK
415116	KI-P	PIM3
435766	KI-P	Tnni3k
440275	KI-P	EIF2AK4
494551	KI-P	WEE2
545156	KI-P	Kalrn
546071	KI-P	Mast3
548596	KI-M	CKMT1A
606496	KI-P	Gsk3a
620736	KI-P	Gm6176
622486	KI-P	Smok3c
623534	KI-M	Nme9
628475	KI-P	Gm6882
633979	KI-M	Ak9
635895	KI-P	Gm7168
646643	KI-P	SBK2
665113	KI-P	Tnik
667663	KI-P	Myo3a
674895	KI-P	Nek10
728642	KI-P	CDK11A
100130827	KI-P	SBK3
100526835	KI-P	FPGT-TNNI3K
102157402	KI-M	AK6
102216272	KI-M	Ak6
102637099	KI-P	Gm38495
102724428	KI-P	LOC102724428
102800317	KI-P	LOC400927-CSNK1E
105943584	KI-P	Clk2-scamp3

## Sheet: Dilutions_9KiP_counts
	level	count	Dilution
dead-r1	359781	5	0
dead-r2	1.35559e+06	3	0
dead-r3	359888	2	0
10ug-r1	1.0688e+09	228	10
10ug-r2	1.21932e+09	251	10
10ug-r3	7.81862e+08	240	10
25ug-r1	4.00534e+09	273	25
25ug-r2	3.57545e+09	281	25
25ug-r3	2.80029e+09	269	25
50ug-r1	7.27274e+09	293	50
50ug-r2	8.10082e+09	311	50
50ug-r3	6.75939e+09	290	50
100ug-r1	1.63792e+10	298	100
100ug-r2	1.57032e+10	317	100
100ug-r3	1.46951e+10	309	100
200ug-r1	3.64343e+10	338	200
200ug-r2	3.23633e+10	336	200
200ug-r3	3.43593e+10	317	200

## Sheet: Depletions_9KiP_counts
	count	level	Input amount	Depletion #
50ug-r1-d1	252	5.63313e+09	50	0
50ug-r2-d1	258	6.24213e+09	50	0
50ug-r3-d1	245	5.37432e+09	50	0
50ug-r1-d2	198	1.15535e+09	50	1
50ug-r2-d2	219	1.2416e+09	50	1
50ug-r3-d2	207	1.51311e+09	50	1
50ug-r1-d3	136	2.64594e+08	50	2
50ug-r2-d3	140	4.63608e+08	50	2
50ug-r3-d3	154	3.85676e+08	50	2
100ug-r1-d1	249	1.29755e+10	100	0
100ug-r2-d1	265	1.22072e+10	100	0
100ug-r3-d1	260	1.13344e+10	100	0
100ug-r1-d2	232	3.62911e+09	100	1
100ug-r2-d2	237	2.57935e+09	100	1
100ug-r3-d2	230	3.27026e+09	100	1
100ug-r1-d3	169	8.18574e+08	100	2
100ug-r2-d3	191	7.20061e+08	100	2
100ug-r3-d3	178	5.30481e+08	100	2

## Sheet: Depletions_9KiP_invidual_DDA
GeneID	50ug-r1-d1	50ug-r2-d1	50ug-r3-d1	50ug-r1-d2	50ug-r2-d2	50ug-r3-d2	50ug-r1-d3	50ug-r2-d3	50ug-r3-d3	100ug-r1-d1	100ug-r2-d1	100ug-r3-d1	100ug-r1-d2	100ug-r2-d2	100ug-r3-d2	100ug-r1-d3	100ug-r2-d3	100ug-r3-d3
25	2.45157	2.69261	2.33917		0					2.65487	3.14998	3.06657	2.31109	2.30621	0		1.43784
27	3.18277	2.33063	2.90883	2.25994	1.98056	2.01945				3.29875	3.25779	2.72663	2.56221	2.00011	2.58398		1.49368
132	3.79813	3.9826	3.91642	3.83828	3.84972	4.19751	3.33373	3.50988	3.05395	4.3028	4.29834	4.34768	4.48059	4.28549	4.42428	3.75379	3.785	3.5234
472	3.24208	3.35089	3.31174	2.13865	2.00144	2.05558	1.54752	0.751262		3.68193	3.80211	3.67854	2.88152	2.78586	2.7736	1.51542	1.24249	1.17471
545	2.79498	2.84541	2.73971	1.54012	1.49392	1.12075				2.98494	3.13847	3.1271	2.02681	1.79074	2.07122		0.468965	0.815549
558	3.54935	2.79989	2.96735			1.67286				3.256	3.28313	2.89414	2.04555	1.99577	2.08336
640	0	0	0	0	0	0	2.33578	2.51678	2.45242	0	0	0	0	0	0	0	0	0
695	2.57562	2.76933	2.61015	0	1.38855	1.98779			0	3.34227	3.07879	3.03229	2.46649	2.71428	2.28544	0	0	0
699			2.21062							2.62622	2.39564	2.71287
780	3.19743	3.85602	3.35373	2.03283	2.15771	2.05734				3.68286	4.16099	3.67375	2.50158	2.41763	2.15529
817	5.03744	5.05772	5.03811	3.32401	3.47518	3.48701	2.54363	2.63799	2.64531	5.33713	5.32097	5.35169	3.52701	3.72796	3.88812	2.67898	2.74678	2.9652
818	4.74481	4.81353	4.73718	3.22068	2.9619	3.01596	0	2.73438	2.56292	5.08204	5.07865	5.08699	3.84996	3.4902	3.55818	2.77213	0	0
983	3.88874	4.22286	4.12466	3.97542	4.40273	4.11345	3.40775	4.1395	3.57377	4.51197	4.41122	4.46656	4.5443	4.41017	4.50957	4.08357	4.08945	3.95347
1017	5.24674	5.31817	5.27319	4.54192	4.46697	4.71278	3.78932	4.1068	3.92865	5.64678	5.62215	5.60973	5.10984	4.98445	5.06812	4.22961	4.14481	3.93289
1018	4.03765	0	0	0	4.10316	0	0	0	0	0	3.45374	3.56162	2.71198	3.07529	0	2.83868	0	0
1019	4.3468	4.34832	4.19793	0	4.15048	2.63852	0	0	0	4.56129	4.51265	4.5593	3.66615	3.65968	3.61494	2.71346	2.57027	0
1020	4.05119	4.14524	3.99758	4.06556	4.28966	4.05627	3.38165	4.02011	3.53425	4.4143	4.42652	4.56123	4.40374	4.26698	4.39157	3.78415	3.85692	3.48598
1021	2.84523	3.62843	3.60688	2.1485	0	2.29935	0	0	0	3.91026	3.92781	3.60922	2.83999	2.70654	2.81579	0	0	0
1025	4.75221	4.7691	4.69542	4.10859	4.2916	4.01593	3.45288	3.9152	3.40712	5.05877	5.00574	4.9853	4.41589	4.25476	4.33545	3.79662	3.72604	3.66635
1147	3.29236	3.59818	3.00479	2.52955	2.63132					3.79861	3.57084	3.41969	3.46584	2.77879	2.7934	2.29208	2.34288
1159		1.89767		3.39479	2.73207	2.88108	2.59053	3.05851	2.59524	3.49297	2.18179		3.17461	2.95807	3.11093	2.92637	2.53157	2.55739
1196	2.78083	3.05137	2.7766							3.20093	3.27932	3.11951		2.27875
1432	3.26692	3.73065	3.60954	3.57902	3.6222	3.65199	3.05175	3.09646	3.02881	4.102	3.8859	4.03526	4.17686	3.99819	4.08452	3.61738	3.39564	3.33344
1445	4.86412	4.91178	4.81553	4.30435	4.2928	4.4177	3.57145	3.84121	3.82613	5.19158	5.13946	5.15021	4.72641	4.6126	4.69383	4.11409	4.01965	3.91639
1452	2.61827	2.96227	2.42662	2.5086	2.9613	2.68679	2.22833	2.18455	2.44844	2.59751	2.95676	2.65672	3.21516	3.0949	3.39338	2.24282	2.7947	2.50334
1453	4.09288	4.1097	4.18354	3.69859	3.4401	3.86076	2.3412	2.94857	3.12612	4.63208	4.58315	4.54258	4.30191	3.98837	4.26934	3.42805	3.22667	3.09737
1454	3.57442	3.65458	3.71047	0	2.95909	0	0	0	0	4.13404	0	4.06071	3.76943	3.47402	0	0	0	0
1457	5.50444	5.59051	5.57706	4.35474	4.2535	4.95649	3.77797	3.99406	4.29165	6.00949	5.96947	5.9235	5.38972	4.83183	5.31524	4.27609	4.23464	4.01507
1459	5.22607	5.27333	5.09351	4.24823	4.29098	4.42294	3.32133	3.28752	3.64089	5.64122	5.54426	5.46907	4.83266	4.62588	4.86872	3.98996	3.80967	4.07534
1460	5.07848	5.09379	5.04209	4.008	4.33976	4.44029	3.57601	3.73786	3.66228	5.39684	5.36733	5.31122	4.80549	4.64054	4.75273	3.97676	3.97524	3.73451
1612	2.40937	2.33409	2.24682							2.54879	2.61503	2.51459	2.00646		1.93567
1613	3.664	3.70844	3.63033	2.66997	2.29631	3.02488		2.21567		4.01084	4.01835	3.99236	3.28357	3.18898	3.35059	2.38824		2.30633
1633	5.06449	4.98466	4.94988	2.89568	2.93669	3.31461				5.35068	5.37311	5.35401	3.38402	3.67621	3.69251
1859	2.26225	2.54787	2.5804		2.21861	1.84747				2.73712	3.06916	2.93296	2.71076	2.11899	2.83176
1956	2.91323	2.81937	3.16383	0	2.45348	2.51914		2.17763	2.34102	3.5859	3.57751	3.5124	2.82407	2.76906	2.76919	0	2.26829	2.33458
1969	4.65252	4.67891	4.63642	3.97886	3.94217	4.12627	3.12064	3.35653	3.40789	4.98431	4.94552	4.96823	4.36809	4.26575	4.36043	3.70795	3.62833	3.47506
2011	3.59894	3.60332	3.72337	3.20854	3.17934	3.36387	2.78742	2.82256	2.92507	3.88641	3.9306	3.8089	3.62277	3.57179	3.76279	3.34471	3.23216	3.15196
2041	3.57908	3.6733	3.56316	2.67187	2.75061	2.89917	2.14562	2.24685	2.35525	3.99614	3.86694	3.82957	3.11295	3.01317	3.09647	2.57647	2.58288	2.40909
2043	2.42734	2.42215	2.34315	0	0	1.36572				2.97047	2.75784	2.79633	1.96559	0
2044	2.67593	2.85213	2.79414	2.90078	2.62028	0			0	2.88139	2.89268	2.91072	2.32317	2.44202	0	0	0	0
2048	2.70476	2.72242	3.70499	2.55709	2.7083	2.21678		2.38093	2.16445	3.16743	3.02135	3.08261	2.96135	2.93727	2.61256	0	2.40253	1.88129
2049	0	0	1.90084	0	1.46526	1.80544			0	2.07018	2.45296	2.45344	0	2.17437	2.00201	0	0	0
2050	3.7237	3.79182	3.72107	2.95717	3.09533	3.0372	1.53846		1.79503	4.02757	4.04138	4.09239	3.34939	3.23475	3.26034	2.66076	1.99322	2.42042
2064	3.34117	3.37939	3.25888	2.81924	2.53266	2.8035	1.99147	2.43409	2.28845	3.70863	3.78704	3.76388	3.19118	3.20034	3.41998	2.59792	2.69926	2.36174
2185	2.67473	2.68949	2.15808							2.62016	2.79969	2.88242	0	0	0
2241	3.35335	3.3824	3.2944							3.52658	3.50815	3.52276
2242	2.18857	3.0368	2.56116							3.20684	3.27384	3.31556
2260	0	0	4.17101	0	0	0	2.16667	2.34767	2.28331	4.48656	0	0	0	0	0	0	3.61528	0
2261	0	0	0	0	0	0	2.14196	2.32296	2.2586	0	0	0	0	0	0	0	0	0
2263	4.32454	0	0	0	0	0	2.18418	2.36518	2.30081	0	0	0	0	0	0	3.70851	0	0
2264	0	0	0	0	0	0	2.19541	2.37641	2.31204	0	0	0	0	0	0	0	0	0
2268	0	0	0	0	0	0	2.37399	2.55499	2.49062	0	0	0	0	0	0	0	0	0
2444	3.69299	3.76195	3.67309	3.05115	3.1107	0			2.57118	4.03239	4.09357	3.99964	3.48463	3.45012	3.54523	2.8682	0
2475	4.25202	4.27926	4.24015	2.94417	2.95743	3.12145	1.96042	1.80927	2.22608	4.61477	4.58105	4.58691	3.54228	3.52422	3.61916	2.46505	2.36062	2.25635
2534	0	2.93225	0	0	0	0	2.3459	2.5269	2.46253	0	3.54156	3.25487	0	0	0	0	0	3.49988
2580	4.10687	4.14444	4.12906	3.1026	3.0284	3.16752	2.05501	2.45627	2.14457	4.51135	4.39047	4.48256	3.55917	3.54428	3.63844	2.89941	2.73395	2.54334
2584	3.14483	3.15298	2.69212	2.92966	2.93617	3.01457	2.72528	2.73724	2.8058		3.35811	3.36903	3.48252	3.35757	2.71951	2.97845	2.83605	3.123
2752	4.03694	4.03224	3.92364	3.88795	3.81419	3.92334	3.42165	3.47614	3.61109	4.31462	4.34242	4.29226	4.22815	4.09356	4.17215	3.71703	3.74725	3.54336
2931	4.41157	4.53886	4.47004	3.72516	3.76209	3.93737	2.98205	3.48374	3.38238	4.79881	4.8307	4.75816	4.20976	4.16934	4.26792	3.78116	3.6208	3.64892
2932	4.67712	4.70666	4.65897	3.74631	3.93743	4.04228	3.30172	3.50981	3.33563	5.06249	5.02213	4.98036	4.33614	4.14689	4.38089	3.72721	3.70295	3.63454
3055	0	0	0	3.90697	0	0	2.30172	2.48272	2.41836	0	0	0	0	0	0	0	0	0
3098	2.9851	3.08311	2.82935	2.65755	3.09039	3.00177	2.13532	2.28144	2.73135	3.32522	3.47745	3.55849	3.30865	3.34778	3.34708	3.05533	2.63336	2.96566
3099	2.05451	2.34848	2.23899	2.44055	1.89604	2.77641	0	1.87877	0	2.78706	2.90562	2.17164	3.11988	2.46094	2.88359	2.61435	2.24476	2.17555
3480	2.71252	2.94405	2.77169	2.12699	2.12499	1.59815				3.38255	3.36343	3.36514	2.72127	2.70068	2.67671		1.49717
3551	3.81014	3.90885	3.79063	3.11997	2.97163	3.13737	1.63228	1.8804	2.30455	4.03825	4.07896	3.88867	3.58341	3.45196	3.50606	2.84401	2.66367	2.68497
3611	3.3131	3.41548	3.35083	3.10854	3.23808	3.43817	2.43671	2.60997	2.58189	3.8115	3.7989	3.73449	3.7987	3.64843	3.62574	2.96708	2.92052	2.72818
3654	2.64849	2.75524	2.64353		1.56925					2.94561	2.93742	2.93206	2.50576	2.21317	2.60121			1.52983
3716	3.62505	3.64868	3.54351			1.86779				3.99184	3.95461	3.98249				2.62549
3932	0	0	0	0	0	0	2.3245	2.5055	2.44114	0	0	0	0	0	0	0	0	0
3984	3.29556	3.18757	2.78062		1.88046					3.59204	3.58338	3.50634	2.08955	1.92417
4067	4.49286	4.26159	4.36366	3.86954	3.64794	3.34065	2.25517	2.43618	2.37181	4.67144	4.4367	4.36466	3.97818	3.75113	3.68967	0	0	0
4117	0	0	0	0	0	0	2.22096	2.40196	2.33759	0	0	0	0	0	0	0	0	0
4140	3.17869	3.19093	3.12121	2.57139	2.9964	2.74179	1.92519	2.2518	2.41402	3.55332	3.48946	3.53763	3.26487	3.16695	3.36554	2.76427	2.84363	2.65084
4214	1.3812	1.51917	1.41595							2.316	1.67433	1.50688		0.985842
4215	2.8083	0	0	2.19643	2.15646	2.38356		2.10818		2.01103	0	0	2.54892	0	0		1.74606	2.11467
4216		2.18191	1.80436							1.68194	1.84503	2.29604
4233	2.38095	2.63	2.56965	0	0	0				3.32142	3.42425	2.61731	0	0	0		0
4296	2.83823	2.76593	2.91193							2.42428	3.41637	3.32237		0	0
4638	3.1661	3.19621	3.06839	2.53695	2.57895	2.56011			2.14281	3.44421	3.39798	3.55421	2.91277	2.82323	2.83502		2.4455	2.21808
4705	4.05993	4.03024	4.03203	3.57212	3.36304	3.72714	3.03811	2.84656	2.85298	4.3147	4.27634	4.20675	4.00684	3.82695	4.0254	3.0668	3.29176	2.90825
4830	0	4.69646	0	0	0	0	3.99396	0	0	0	4.75146	4.65264	0	0	0	4.10779	0	0
4832	3.55112	3.66331	3.70941				2.58339	2.2155	2.45644	3.93141	3.79565	3.66934			3.03282	2.58078	2.55248
4833	4.05403	4.16605	3.83926							4.26744	4.39957	4.14342	2.49234		2.88182
4921	2.0337	2.37976	1.70491	1.14676						1.8926	2.60539	2.11279	1.59009		1.4348
5058	2.08139	1.91842	1.8217	1.55653	1.93964	1.66354						2.2514	1.9736	1.67882	2.00833
5062	2.05195	1.88899	1.79227	1.5271	1.91021	1.63411	1.92602					2.22197	1.94417	1.64939	1.97889	2.26535	2.14681
5063	0	1.88498	1.78827	1.52309	0	1.63011	1.92201					2.21797	1.94017	1.64539	1.97489	2.26135	2.14281
5127	4.01523	3.96786	3.99459	3.43821	3.99353	3.29516	2.46184	3.61999	2.86799	4.24561	4.41487	4.24017	3.9073	3.68343	3.78824	2.96896	3.18385	3.1851
5128	3.26053	3.21519	3.19406	0	3.88855	2.22827	0	0	0	3.60143	3.56315	3.51273	0	0	2.46329	0	0	0
5159	2.0894	2.43917			3.03114					3.53814	3.56366	3.58907	3.47325		2.35817	3.05057
5163		2.24093		1.73207									2.64054	2.49008			2.11546	1.92972
5164	2.70397	2.93478	3.30043	2.83604	2.67902	3.07224		1.92236		3.51056	3.44042	3.45033	3.53472	3.31499	3.47192	2.83382	2.68969	1.95595
5165	3.75983	3.72069	3.7501	3.46886	3.15638	3.3771	2.97596	2.76478	3.12583	4.16657	4.14865	4.26528	3.91892	3.94826	4.08385	3.23828	3.45642	2.91353
5170	2.54768			1.31678				1.41168		2.91081			2.6134				2.05515
5211	4.11226	4.30586	4.10095	3.8595	3.78715	4.02982	3.48193	3.57457	3.60237	4.60037	4.66264	4.64517	4.46215	4.24755	4.36266	3.917	3.82464	3.67838
5213	2.58024	2.52274	2.54837	2.65909	2.27341	2.7906	2.27137	0	2.35239	2.85134	3.05789	2.94244	3.17391	3.12252	2.87234	2.39085	3.29866	2.91738
5214	4.88854	4.93956	4.81855	4.63132	4.56147	4.6696	4.2116	4.37472	4.33098	5.25281	5.23109	5.23715	5.06781	4.95197	4.99922	4.61688	4.54421	4.45093
5255	3.60448	3.45098	3.32672	2.99064	3.01616	3.18639	2.71447	2.6979	2.6498	3.90707	3.65422	3.69139	3.46378	3.14607	3.41761	2.89642	3.11129	2.96894
5256	3.82511	3.81937	3.70159	3.0557	3.12293	3.2479	2.74842	2.73185	2.68375	4.14595	4.05806	4.03626	3.54701	3.32415	3.47113	2.93038	3.14525	3.0029
5257	3.87708	3.95562	3.95029	2.60133	2.69297	2.9487		1.34828	1.31288	4.2798	4.30522	4.25676	3.48411	3.20135	3.42976	2.00729	2.38665	2.17633
5261	3.93713	3.9877	3.81012		2.71956	2.46124				4.2073	4.23672	4.20779	3.59574	3.30995	3.59908
5286	2.62854	1.85425	1.98707	1.42997	2.08101	1.65167			1.30293	2.2759	2.43204	2.85385	2.06431	2.14909	2.44576	1.09473	1.95749	2.01081
5287	2.10565	1.73005	2.1112		1.28513	1.3574				2.50025	2.54297	2.47484		1.78749	2.06543	2.36772		1.34983
5289	3.05376	3.25285	2.79234	3.01322	3.03144	3.04176	2.29411	2.54794	2.49367	3.41368	3.44115	3.45161	3.23667	3.20087	3.35079	2.67018	2.78123	2.78028
5293	1.75986	1.75024	2.65333		1.53747	2.85669	2.51874	2.30611	2.31674	2.05466	2.5458	2.66887	1.53604	2.50159	2.5912	2.26219
5297	3.63097	3.58627	3.5155	2.51735	2.9039	2.90064	0.985987	1.59966	1.73599	3.83486	3.89181	3.81322	3.00834	3.23048	3.0647	1.92389	2.39331	1.90774
5305	3.98573	4.05512	3.87716	3.59598	3.56106	3.63505	3.37537	3.17999	3.25394	4.14568	4.34945	4.36505	4.0487	3.80465	3.84626	3.52061	3.4246	3.4689
5315	2.91786	3.03438	2.99072	3.22028	2.81685	3.20924	2.95766	3.23446	3.19113	3.22929	3.07304	3.16745	3.23972	3.3059	3.31587	3.23971	3.1519	2.78414
5347	2.17663	2.25988	2.12379	1.79985	1.87919	1.94793					2.49026	2.49775	2.56545	2.24826	2.0685	2.06299	1.85606	1.85366
5562	4.67394	4.73158	4.63428	3.87157	3.72175	3.9564	2.49066	2.92481	2.66037	5.02882	5.03119	5.00802	4.28478	4.2359	4.21184	2.90433	2.78619	2.65275
5566	4.46459	4.54688	4.41953	4.35958	4.28654	4.46848	4.19237	4.19398	4.15383	4.77455	4.78933	4.76097	4.78407	4.67816	4.76127	4.38969	4.37164	4.24691
5567	3.87778	3.90986	3.78637	3.73627	3.58808	3.72087	3.47829	3.469	3.38459	4.12279	4.35144	4.28486	4.19525	3.71329	4.32819	3.77296	3.60969	3.47717
5578	4.11937	4.10845	4.20732	4.30078	3.96795	4.20148	3.92439	3.99452	3.87783	4.45231	4.49433	4.40076	4.51665	4.37237	4.43261	4.23294	4.11549	4.0156
5579	2.62151	2.24951	2.53655	2.4684	2.44432	2.6669	2.87388	2.9219	2.72567	3.19201	2.52863	2.47978	3.26977	3.42953	3.1972	3.13917	3.2484	3.00488
5580	3.67379	3.76438	3.7765	3.68863	3.6453	3.72669	3.21454	3.17678	3.24936	4.20168	4.10611	4.12131	4.14147	3.9913	4.02992	3.60618	3.55238	3.41185
5585	2.92653	2.84502	2.72584		1.03797		2.30116			3.11652		3.04754		2.88838		1.92518	2.6735	2.45551
5586	2.8427	2.78569	2.79899	3.10743	2.46605	3.83521	2.47065	2.51457	2.86578	3.2036	3.27783	3.62408	3.44752	2.95372	3.34966	2.97781	3.13606	2.7891
5587	2.73163	2.82699	2.59782		1.71545	0				3.26163	3.35021	3.12166	2.36892	2.25599	2.40377			1.62138
5591	5.33814	5.38268	5.31414	4.5954	4.56745	4.70001	3.78988	3.95608	3.93756	5.65532	5.6315	5.63145	5.0767	5.00763	5.05311	4.37266	4.30798	4.17194
5592	1.97343	1.9435	2.03224								2.257	2.27772	1.80721	1.74958
5594	4.78676	4.66305	4.34866	4.41589	4.37033	4.50714	4.02282	4.18507	4.178	4.86054	4.86026	4.74874	4.85701	4.72639	4.82988	4.52157	4.31067	4.27553
5595	0	0	0	3.41027	3.36144	2.48823	0	2.38649	0	0	3.68599	0	3.53367	3.50382	3.55721	0	0	3.22434
5596	2.62348	0	0							2.15513	2.21171	0	2.00527	1.83335	2.12511
5597	0	0	2.59757		2.15106	2.13527				2.002	2.05858	2.74061	1.85213	1.68022	1.97197
5598		3.61798			3.26754					3.60196	3.70479	3.72253		3.23959	3.61279		3.43332
5599	4.26121	4.13669	4.14808	0	3.9905	0			0	4.49631	4.56714	4.46897	0	0	0		3.30422	0
5601	4.38764	4.4486	4.40337	2.82401	2.88067	2.86769			0	4.75216	4.79301	4.65644	3.21662	0	3.1192		0	0
5602	0	0	0	2.78404	2.84071	2.82772			0	0	0	0	0	2.76617	0		0	0
5604	5.20806	5.36564	5.29676	4.90117	4.8832	4.93748	4.18711	4.49552	4.47735	5.63359	5.65655	5.53969	5.32975	5.22236	5.22923	4.83064	4.7965	4.5651
5605	5.08564	5.07801	5.02248	4.39812	4.31879	4.60337	3.80871	3.91031	3.95754	5.3589	5.33049	5.35607	4.96153	4.70241	4.90335	4.20532	4.24519	4.0699
5606	3.38477	3.2305	3.3268	3.03309	3.02006	2.75974	2.52786	0	0	3.48861	3.36243	3.00201	3.5973	3.42575	3.21852	3.00894	3.0183	2.57912
5608	3.67026	3.69835	3.6928	3.02599	3.1771	3.35458	2.24928	2.77392	2.71998	3.94575	3.96501	3.9911	3.60562	3.55785	3.64409	2.81382	2.72229	2.85735
5613	2.88797	2.90869								3.3017	3.33819	3.16447
5747	4.60864	4.64735	4.59062	3.29156	3.27475	3.7648	2.03921	2.13929	1.8891	4.99739	4.9728	4.96809	3.99111	3.96441	3.95068	2.28825	2.56673	2.38807
5832	2.57116	2.47634	1.5312	2.51649	2.4973	2.08822			2.74528	2.59816	2.90702	2.32262	2.55472	2.46189	3.55086			1.81555
5871	3.15723	3.29571	3.13883	2.34536	2.51255	2.45594			1.91611	3.58503	3.54933	3.51661	2.99668	2.822	2.98341	1.76139		2.01252
6093	2.63847	3.10918					1.39061					1.21739				2.07024	1.70765
6098	0	2.18251	0							1.54359	1.60017	2.46831	0	0	0
6195	3.72475	3.76264	3.76983	3.51599	3.5352	3.81561	2.70314	2.68812	3.11394	3.63259	3.99071	3.92468	3.95459	3.70313	3.98754	3.29377	3.44949	3.25934
6196	3.52192	3.55628	3.52578	3.19793	3.20701	3.44862	2.79123	0	0	3.35968	0	3.70367	3.63869	3.39358	3.59659	3.30218	0	3.05567
6197	3.48135	3.39664	3.19594	3.29617	3.418	3.3295	2.99664	2.80468	3.12283	3.45827	3.70828	3.43979	3.6655	3.47828	3.56299	3.49022	3.18714	3.25885
6416		2.54587	2.7163	3.06163	2.99863	3.00579	2.78047	2.91253	2.75439	3.24763	3.36818	3.25572	3.44273	3.37749	3.48274	3.20261	3.1783	3.03813
6714	4.30875	4.36201	4.30085	2.82072	3.10325	2.99128				4.51643	4.58402	4.58541	3.28016	3.31893	3.81943	1.97112	2.30624
6788	4.03014	4.05822	3.96193	3.44506	3.29797	3.44053	2.72685	2.71018	2.55618	4.41182	4.41867	4.42123	3.80975	3.70252	3.58924	3.08776	2.98446	2.88413
6789	4.49909	4.61045	4.57607	3.83737	3.85546	4.02349	3.35633	3.43197	3.48218	4.90705	4.89732	4.87559	4.3342	4.22154	4.32099	3.85104	3.7331	3.67235
6790	4.5956	4.6689	4.54948	3.42579	3.42178	3.55181	2.1312	1.95405	1.75016	5.00749	4.97647	4.927	3.93626	3.82045	4.10725	3.12057	2.98945	2.36746
6793	3.24888	3.07682	3.06145	3.45499	3.15085	3.44047	2.44011	2.98068	2.84517	3.60645	3.8062	3.41353	3.99286	3.8265	3.67362	3.43508	3.37315	3.23619
6850	3.44151	3.71478	3.58326	3.02334	2.72468	3.16518		2.13303		4.03673	4.04288	4.05226	3.49488	3.39174	3.44351	2.41158	2.25096
6872					2.12859	2.19032			1.94698		2.1808		2.45076	2.27863	2.36039	2.15984	2.10078	1.99842
7046	3.51977	3.31751	3.32731			2.13422				3.70201	3.51113	3.6645	2.53927	2.41802	2.84335
7084	4.03078	4.12215	3.9368	3.4621	3.34955	3.47062		2.70711	2.63936	4.41276	4.34717	4.26426	4.06786	3.79679	3.89604	2.95646	3.04698	2.77626
7272	2.9092	2.71402	2.60537	1.90117	1.80726	2.14528		1.27427		3.31505	3.38159	3.17999	2.44013	2.41467	2.45898			1.55259
7273		1.70456	1.3886	0.627887	0.35342	1.3397	1.9551	0.862655		1.14013		1.80463			1.27473		0.449707	0.30103
7297	3.09002	2.97763	3.01512							3.26783	3.2406	3.36602
7465	1.87328	3.57202	2.57129							2.6759	2.79914	2.94199	2.60673	2.11504	2.22817
7525	4.75244	4.67217	4.7115	4.04299	3.72403	4.02776	2.35031	2.53131	2.46694	5.10627	4.99294	4.98126	4.20616	4.08359	4.24596	0	0	3.50429
8295	3.09839	3.12266	3.07019	2.47875	2.37833	2.5264	1.62585	1.5356	1.75418	3.42595	3.40834	3.34529	2.88208	2.80926	2.91279	2.33391	1.97247	1.98112
8396	3.45112	3.45041	3.39897	3.13906	3.00496	3.2035	2.67919	2.36646	2.4659	3.68827	3.71902	3.77653	3.61732	3.4856	3.52393	2.88335	3.18371	2.8889
8428	3.33555	3.36915	3.2291	3.5049	3.41845	3.09913	2.98355	3.00338	2.88789	0	3.66793	3.42604	3.73783	3.62467	3.55846	3.3471	3.12619	3.25016
8491	3.10191	3.19754	3.05335							3.49866	3.5632	3.18003	2.28011		2.21638
8526					2.61327	2.45745				2.85423		2.5934	2.33628	3.30416	2.97842
8566	5.62255	5.6291	5.55457	2.87413	3.29388	3.15493				5.9328	5.89661	5.88488	3.27001	3.30721	3.38099
8573	3.01901		2.35822	2.62652	2.47006					2.41405	2.43131	2.6926	2.30361	2.67372		1.81014	1.52928	1.85551
8576	3.00097	3.06243	2.92945							3.82251	3.34807
8621	2.40096	2.19985	2.17871	0	3.5446	2.04449	0	3.27421	0	0	2.59341	2.48486	2.56185	2.10546	2.60339	1.77339	1.97473	1.37462
8711	3.11155	3.06844	2.95218							3.44021	3.56323	3.48559
8737	4.07006	4.2044	4.08773	3.43839	3.25317	3.45308			2.27362	4.54492	4.52604	4.52007	3.99045	3.80067	3.7256	2.98568	2.50795
8767	4.23406	4.25282	4.10952	2.8457	2.84479	2.6899		1.77207		4.62695	4.57465	4.45391	3.20524	3.10937	3.16426			1.72655
8986	3.82149	3.89453	3.8298	2.08014	2.5745	2.16039				4.26257	4.21017	4.15438	2.87155	2.88479	2.75865		1.78599	0
8999	2.85939		3.75606			3.58137
9064			2.46917							2.91149	3.15458	2.77433
9088	3.25446	3.47939	3.47244	2.93831	2.79162	3.14997	2.16913	2.60588	2.01433	3.76603	3.72295	3.88556	3.43597	3.3378	3.45668	2.94374	2.8219	2.48637
9113	3.12236	3.11009	3.12546		1.69925					3.09599	3.13613	2.50297	3.00007	1.92018
9212	3.87935	3.99143	3.87392	2.76925	2.76421	3.04758		1.87493		4.204	4.21693	4.20569	3.41133	3.12917	3.25852		2.59084	2.33159
9252	4.01867	4.05384	3.99141	3.14538	3.01203	3.13243	1.63236	2.13917	1.84923	4.24487	4.29497	4.25703	3.58681	3.44698	3.61291	2.46802	2.61259	2.47054
9344	2.81143	2.60733	2.55657	2.74842		2.02792				2.95726	4.4682	3.01871		1.42381			1.57795	2.13543
9448	2.90322	2.64099	2.95303	2.2533	2.50854	2.42381	0.862344	2.10965	1.61923	3.0797	3.13627	3.08583	2.96308	2.92841	2.78326	2.61243	2.28475	2.20582
9475	2.56642	2.32218	2.22796	2.50468	2.39475	2.44154	2.34183	2.37176	2.38426	2.67432	2.78542	2.23781	2.80599	2.92449	2.5712	2.91109	2.69499	2.50927
9578	3.84201	3.87174	3.87376	3.2131	3.15882	3.31778	2.24772	2.68858	2.64436	4.19364	4.23194	4.16206	3.68286	3.62402	3.6455	2.95474	3.00799	2.78203
9748	3.40624	3.33668	3.33175	3.16678	3.10204	3.40278	2.15391	2.82626	2.83691	3.77092	3.70126	3.62679	3.73092	3.66509	3.55741	3.32383	3.24986	2.9271
9943	1.54839	2.89558				1.4233					1.77748	1.75358		1.47769
10295	3.39843	3.20715	3.11078	3.21629	3.23594	3.29922	2.51869	2.84901	2.50763	3.44709	3.38162	3.53821	3.52002	3.50991	3.51615	2.78843	2.59699	2.56984
10298	4.98603	4.9852	4.95048	4.13303	4.13129	4.33106	2.96484	3.48947	3.3358	5.25573	5.23555	5.25488	4.5767	4.56062	4.68543	3.5312	3.71354	3.63257
10420	1.78756	1.85655	1.78442										1.60899	1.53788
10494	2.83448	0	2.96381	0	0	2.70366	2.06218	0	0	3.90891	3.14591	3.31589	2.80274	0	2.91801	0	2.74154	0
10746	2.89082	3.12119	2.92016	1.9568	2.26515	0				3.21779	3.3779	3.34014	3.61046	2.51157	2.77345			1.58931
11113	3.44541	3.63933	3.40392	2.64827	2.75252	2.81048	2.00328	2.11308	1.86984	4.02804	4.01612	3.7251	3.3428	3.14751	3.26711	2.43209	2.46186	2.26152
11183	4.00592	4.16871	4.11502	2.71961	2.82384	2.93508				4.43403	4.47659	4.45253	3.43195	3.28599	3.02548		2.61452	1.95693
22848	4.37091	4.44122	4.38918	3.50629	3.69689	3.56862	2.49373	2.62459	2.28136	4.74871	4.75067	4.69845	3.95181	3.84869	3.92844	3.178	2.9859	3.08646
22858	0	0	0	0	0	0	2.16544	2.34644	2.28208	0	0	0	0	0	0	0	0	0
22868		1.51772	1.82838		1.46806					2.14845	2.13401		1.87994	1.87916		1.35518
22983	2.43277	0	0	1.91171	1.9453	0	0		0	0	0	0	2.25044	0	2.08345	0	2.13386	0
23043	2.2695	2.90991	0	2.07065	1.94409			1.79857	1.74185	0	2.94316	0	2.35077	0	0	1.9674	1.92988	1.86493
23049	3.20863	2.51682	2.24884	1.3791	3.05889	1.63076		3.70534	3.49458	2.90837	2.755	2.78617	3.89036	1.85724	2.06108	3.73458	2.7172
23235	1.86387	2.15911				2.57555			1.80847		2.53686	2.45608
23387											2.53086	2.44272	2.2221
23552	0	0	0	0	0	0	2.43365	2.61465	2.55028	0	0	0	0	0	0	0	0	0
23683	3.65351	3.69966	3.7007	2.07786	2.16304	2.69658				4.11234	4.05545	4.08699	3.28527	3.04732	3.16879			1.68472
25865	3.65032	3.87223	3.76167	2.0858	2.1105	2.3188				4.03137	4.15193	3.86087	2.7281	2.52908	2.57263
25989	3.76054	3.48285	3.59411							4.10152	3.99181	4.11553
26007		1.96549			1.95429											1.78829	1.7476	1.71815
27102	2.07196	2.04307	1.87011							2.30328	2.29448	1.9065	2.89368		2.11494
28996	1.55957	1.64185								1.94613	1.94588	1.96661
29110	4.53997	4.64105	4.56209	2.59621	3.16374	3.31198	1.43776	1.6479	1.691	4.91236	4.91246	4.85283	3.4984	3.44485	3.47516	1.86518	1.7149	1.81611
30849	2.97166	3.06056	2.93432	2.12311	2.26615	2.65001	1.53639	1.74969	1.43398	3.36939	3.60241	3.36173	3.23099	2.99062	2.98567	2.51519	2.42796	2.67639
50488	1.6492	2.49408	0	2.27041	1.33238	1.24152	1.79396	0	0	1.99855	0	0	2.68346	1.7616	1.98908	0	1.34497	0
51347	2.33501		2.3787		1.95721						2.12027		2.29619	2.19278	2.14648	0
51755	2.28858	2.34547	2.68645	2.2581	3.54278	2.33578	1.49399	3.2634	2.21579	2.61934	2.81334	2.97174	2.48395	2.54411	2.93932	1.15793	2.14349	2.29361
51765	3.01923	3.33629	2.92652	3.24821	3.29435	3.54514	2.61215	2.96627	3.02666	0	3.26584	0	3.74569	3.67049	3.83626	3.52184	3.21325	3.0195
51776	3.97665	4.12502	3.9864	2.21428	2.46519	2.88011				4.48295	4.43064	4.4421	2.57558	2.56097	3.18512		1.5346
55229	3.73302	3.65569	3.64181	3.15892	3.05102	3.44132	2.48261	2.65717	2.76042	4.02369	4.0278	3.99197	3.67003	3.56516	3.71699	2.98834	2.99364	2.88498
55361		1.75797		2.20549	1.97283	2.83737	1.80632		2.31254	2.44176	2.47687	2.37303	2.97133	2.66847	3.06766	2.53578	2.43649	2.0012
55561	2.92779	3.03363			1.80927	1.68722				3.03505		3.23268		2.75779	1.45853
55577	3.79234	3.76672	3.69496	2.96789	3.41994	3.59938	2.31435	2.65625	2.17456	3.8793	3.98688	3.19064	3.78046	3.67155	3.78079	2.81194	3.30388	2.88875
55589	3.00261	2.80027	2.55699		0					3.07912	3.22312	3.00488
55681	1.92093			1.76834	1.57494	1.84717	2.05516	1.43852	1.95746	2.69617			2.12482	1.95794	2.12939	2.24528	2.19264	1.65207
55750	3.40467	3.55891	3.26793		2.40255	2.43007				3.90372	4.09884	3.81894	3.48612	3.16992	3.08552	2.46367
55781	3.18669	3.16814	3.34902	3.01668	3.02752	2.98609	2.25195	2.43174	2.60727	3.70034	3.7517	3.56797	3.28934	3.22342	2.99991	2.29902	2.91079	2.23782
56997	3.16766	3.42577	3.33919	2.70699	2.43999	2.51117	2.29709	1.91654	2.05493	3.93401	3.86332	3.7967	3.2764	3.24876	3.21316	2.27523	2.44713	2.37857
57143	2.20806	3.01488	3.38799		2.06126	1.65834				2.86439	3.25287	3.30942			2.49635
57396	2.52013	3.49293	3.3403		1.73532					3.5501	3.55093	3.42533	3.44532		3.35205
57410	3.7359	3.82988	3.76793	3.71594	3.65155	3.8177	3.21112	3.4088	3.4277	4.12725	4.09542	4.05837	4.06326	4.01299	4.07993	3.61256	3.57323	3.50023
57551	2.47352			1.14758	1.34688	1.65904	2.14964		1.00813		1.78203	1.88306	1.88848	2.69292	1.57719	1.74379	1.30119	2.01515
60493	3.32764	3.3091	3.274	2.84718	2.8655	3.00491	2.41249	2.47536	2.54923	3.5822	3.71841	3.66125	3.37754	3.22246	3.32873	2.77548	2.77609	2.63779
64122	2.55506	2.71801		2.98736	2.48347	3.20928		2.47377		3.32865	3.24243	3.35363	3.75884	3.50657	3.55707	2.91749	3.21487	2.46815
79672	4.90654	4.9994	4.94044	4.01505	3.99814	3.79722	2.41254	2.57771		5.2954	5.25074	5.1552	4.43856	4.14672	4.21039	2.90993	2.88991
79675		3.06354	2.77608		1.63201					2.43295	3.05693		2.13276	1.90772		3.03329
79707	2.12789	2.5972	2.26917							2.70757	2.48629	2.66837	2.22225		2.38985
79837	4.75739	4.78528	4.72253	4.21856	4.06395	4.25312	3.45167	3.65325	3.62085	5.09375	5.01969	5.04686	4.59211	4.48214	4.52045	4.09988	3.86867	3.81018
79934	2.35401	2.43308	2.48967	1.47692		2.54262				3.17322	3.07622	3.0851	2.66905	2.5489	2.77879		1.87501
83732	3.18793	3.47309	3.19204	2.76262	2.88658	2.96503	2.37047	2.2498	1.99199	3.84164	3.85065	3.83662	3.21014	3.14787	3.43955	2.41807	2.76619	2.41597
84930	0	1.9299	0	0	0	0	0	1.311	0	0	0	0	1.9815	2.06532	0	1.67867	0	0
85366	3.02132	3.05143	2.92361	2.39218	2.43417	2.41534			1.99804	3.29943	3.2532	0	2.768	2.67846	2.69024		2.18207	2.0733
91754	4.27159	4.29243	4.22227	3.36168	3.398	3.57474	2.44331	2.45046	2.29977	4.59805	4.57477	4.56748	3.85554	3.56407	3.92975	2.64022	2.85097	2.99365
91807	3.02132	3.05143	2.92361	2.39218	2.43417	2.41534			1.99804	3.29943	3.2532	0	2.768	2.67846	2.69024		2.18207	2.0733
112858	3.00663	3.11745	3.24268	3.08733	3.24474	3.3303	2.72464	2.88949	3.12507	3.71109	3.4859	3.61076	3.76339	3.65727	3.68712	3.08098	3.23207	3.19488
112970				2.77055	2.37972	2.77264		2.40583	2.42737		2.01564	2.78018	2.98556	3.09408	3.13856			2.53967
197258	2.71872	2.85744	2.50509	2.16085	1.93881	2.09465	1.49547	1.73336	1.58743	3.00089	3.2107	2.90616	2.47409	2.024	2.48846	1.96192	1.99043	2.8801
197259	4.12792	4.15791	4.06985	3.17657	3.15306	3.27678				4.58096	4.45358	4.51454	3.90004	3.7506	3.65966		2.63195	2.37011
200576	3.07754	3.24283	3.05905	2.30121	2.408	2.32584				3.13797	3.66431	3.39646	2.56759	2.57975	2.56413	1.82142	1.63287	1.98249
203054	2.33449	2.39637					1.63252			2.65072		2.62996
204851	1.65767	1.73996								2.04423	2.04399	2.06471
283106	4.67732	4.57807	0	4.46587	4.26617	0	3.62588	3.84197	0	4.51951	0	0	0	4.84326	0	4.12399	4.08255	3.86298
340156	3.19403	3.22414	3.09633	2.56489	2.60688	2.58805			2.17075	3.47215	3.42592	4.14628	2.94071	2.85117	2.86295		2.35478	2.24602
341676	3.20862	2.41136	2.26018					2.59426		2.58882	2.6454	2.566	2.13792	1.96601	2.25776
440275	2.44022		2.38749		1.47729			0.953782			2.23435	2.34329	1.77587	2.20148	1.73532		1.36816	1.21834
548596		1.93718		3.4343	2.77158	2.92059	2.63004	3.09802	2.63475	3.53248	2.2213		3.21412	2.99758	3.15044	2.96588	2.57108	2.5969
102800317	3.57442	3.65458	3.71047	0	2.95909	0	0	0	0	4.13404	0	4.06071	3.76943	3.47402	0	0	0	0

## Sheet: Dilutions_9KiP_individual_DDA
Log-transf	12.5	12.5	25	25	50	50	100	100
FASN	8.90977	8.92695	9.34213	9.31051	9.56107	9.64368	9.9244	9.92336
PRKDC	8.60446	8.613	9.06692	9.04274	9.38543	9.41739	9.76582	9.77414
EPHA2	7.99383	7.81063	8.42514	8.42066	8.6987	8.73427	9.09619	9.10074
PDXK	8.66029	8.6568	9.22678	9.18128	9.51622	9.55879	9.96603	9.97238
CSNK2A2	8.10607	7.92839	8.55572	8.61105	9.06367	9.05757	9.40879	9.51891
MAP2K2	8.39083	7.90274	8.77775	9.53446	9.11014	9.14311	9.40332	9.27716
AURKA	7.6332	7.54072	8.10844	8.04746	8.57845	8.48962	8.99408	9.00215
YES1	8.57655	7.37225	8.84125	8.85007	9.18329	9.23077	9.40838	9.38518
GSK3A	7.38208	7.52479	8.0852	8.14574	8.2612	8.33649	8.88812	8.88473
MTOR	6.82849	6.83185	7.67924	7.63661	8.01196	8.11391	8.61552	8.55038
ERBB2	7.73979	7.81131	8.2137	8.18429	8.33759	8.53197	8.7251	8.7445
SLK	6.13031	6.63712	7.17046	7.19978	7.6201	7.58737	8.12815	8.14016
NEK9	6.98556	7.2735	7.75373	7.79434	8.21069	8.17974	8.64974	8.52438
PRKCA	7.45091	7.51885	8.20736	7.86882	8.27742	8.41694	8.6752	8.71611
SRC	7.29037	7.11367	7.77851	7.64344	8.17503	8.24523	8.43309	8.58006
CSNK2B	7.9663	7.87221	8.76731	8.799	9.11398	9.19964	9.47693	9.48274
TRIM28	7.99913	7.91907	8.23006	8.14913	8.36925	8.48938	8.65364	8.55155
PHKA2	6.16699	5.78223	7.06195	6.67227	7.0685	7.44672	7.7922	7.54992
MAP2K1	8.25572	7.9714	8.64208	8.63811	9.00526	9.06968	9.2256	9.27747
CDK5	8.21766	7.90533	8.59562	9.13777	8.86567	8.9383	9.09031	9.20274
JAK1	6.50341	5.921	6.36539	6.50111	7.08604	7.0256	7.53483	7.6682
AGK	7.05354	0	7.31165	7.42094	7.6716	7.84847	8.37546	8.37652
DAPK3	6.68716	7.06178	7.37455	0	7.86298	7.64968	7.80327	8.08233
MAP2K3	0	0	7.23786	7.28253	7.56382	7.43977	7.66029	7.81606
BRD4	6.97782	6.6051	7.39059	7.30414	7.56133	7.78792	7.66782	7.91774
BRD2	7.17869	6.35537	7.13731	7.13412	7.82433	7.73586	8.18521	8.12365
RPS6KA3	7.50324	6.81458	7.65755	7.77944	8.18611	8.45934	8.83062	8.42857
CDK4	7.45598	6.93584	7.77852	9.02958	8.02166	8.07099	8.35655	8.35709
MLKL	6.93835	0	7.80868	7.86573	8.10629	8.05238	8.30798	8.32258
TAOK2	5.69371	0	6.15071	6.59069	6.96577	7.02585	7.22537	7.30297
ABL2	0	0	6.33817	5.61555	6.82989	6.58956	7.33152	7.17005
EGFR	6.88823	6.97763	7.33482	7.42213	7.71731	7.64748	8.09023	8.11831
CSNK1A1	0	0	0	6.90372	0	0	0	0
BRD3	6.92087	6.50241	7.44544	7.36544	7.86008	7.83721	8.17795	8.04759
ATR	5.15242	6.61871	6.14626	6.23395	6.15482	6.34057	6.87788	6.84576
LYN	0	0	8.68766	8.71333	9.00104	9.05362	8.51366	8.63011
RPS6KA5	6.86676	6.47972	7.23706	7.09856	7.57698	7.83047	8.27603	8.30411
MAP4K2	5.7324	0	7.15586	7.14177	7.32357	7.51856	7.97378	7.75683
RPS6KA1	6.67917	6.9277	7.38482	6.90012	7.93378	8.10869	8.70049	8.63619
MET	0	6.32999	6.96218	6.77404	6.51859	7.23645	7.69545	7.79893
DDR2	0	0	6.54191	0	0	0	7.54807	7.4206
AURKB	6.09445	0	6.35669	6.62763	7.04998	7.10141	7.75518	7.28528
PAK2	5.21521	0	5.95695	6.70375	6.91089	7.39591	7.35764	7.37263
IGF1R	5.74142	0	6.1777	5.93155	6.53959	6.41657	6.84467	6.94279
MAPK3	0	0	0	0	7.23323	7.80221	0	0
TYK2	0	0	0	0	6.61366	6.72437	6.7258	6.34423
PDGFRB	7.40329	0	0	0	0	0	6.82616	0
MAP4K5	0	0	6.58948	6.76737	7.41317	7.02737	8.08652	7.81243
ADCK1	6.35729	6.20531	6.77371	6.386	6.96751	6.99128	7.54621	7.65115
ABL1	0	0	5.90842	6.6432	6.77607	6.88287	7.32711	7.13814
MAP4K4	0	0	6.57535	6.23613	7.09881	6.73115	7.46181	7.52157
RAF1	6.84448	0	7.14268	0	7.24842	7.43053	7.96901	7.53616
PRKX	0	0	0	0	6.67504	6.52274	7.04516	6.97912
PRKD3	6.89437	6.58969	7.15974	7.19744	7.54699	7.51415	8.0469	8.00946
STK16	0	0	6.69191	6.63495	6.84859	7.52261	7.47993	6.99845
RET	0	0	0	0	5.55226	6.0338	6.17424	6.49805
BTK	0	0	0	0	7.96037	6.70502	6.7964	7.14628
GAK	6.95951	5.92248	7.46829	7.53468	7.9273	7.96927	8.27129	8.29767
FYN	8.49729	0	0	8.76632	9.08448	9.12998	7.49107	7.34791
EPHB3	6.51838	0	0	6.81959	6.52222	6.3311	6.73949	6.85788
EPHB2	7.0184	6.31958	6.61378	6.58852	7.21336	7.09682	7.57993	7.50008
DDR1	0	0	0	0	0	6.51558	7.61238	7.5423
MST1R	6.19512	0	0	6.80091	0	7.17875	7.56256	7.53445
CLK3	0	0	0	0	0	0	0	6.30298
IRAK1	5.70754	5.99229	0	6.44912	6.95819	6.91024	0	7.55513
TRRAP	5.5571	5.65786	6.30896	6.31293	6.50851	6.945	6.99666	6.99536
CDK6	6.59368	0	0	0	0	0	0	7.00876
WEE1	6.53607	0	6.9766	7.03881	6.79471	6.94596	7.24064	7.31726
FGFR4	0	0	8.63447	8.66007	8.94226	8.98511	7.2863	6.90862
FGFR1	0	0	0	0	0	0	0	0
MAP3K5	0	0	0	0	0	0	0	6.85821
AKT1	0	0	0	6.19642	0	6.34394	6.6633	0
TGFBR2	0	0	0	0	0	0	0	0
CSNK2A1	8.58043	8.6979	9.22819	9.17497	9.52633	9.64835	10.0643	10.0981
AKT2	0	0	0	0	6.51989	0	6.74095	6.63119
SRPK1	0	0	6.76745	0	6.76175	6.88947	6.3631	6.82092
FGFR2	0	0	0	0	0	0	0	0
MASTL	6.118	0	0	0	7.709	7.72114	6.26854	6.38188
EPHA5	0	0	0	0	6.84099	0	0	0

## Sheet: Dilutions_9KiP_individual_PRM
input	12.5	12.5	25	25	50	50	100	100	200	200
ABL1	1831943	1715104	3937432	4138230	7678326	8368061	15653418	15817712	20755012	23549476
ABL2	3960863	4111490	9022780	9293331	17822432	18139330	34531532	35702900	47239284	50582696
ADCK1	1507540	1308524	4226673	3460442	7136436	7504964	15507148	16285852	22307572	20632168
AGK	8535367	8133574	17906875	16074810	28869312	33397270	62980684	69844120	82028136	130986608
AKT1	947013	709687	1572739	1742181	2604966	2535702	4120465	3817883	4755380	4787423
AKT2	210552	306302	935030	1021789	1691846	2024420	3227876	3036792	3164792	4013456
ATR	3227361	3330767	7950190	7385461	14755424	16557023	31550312	30994656	38706368	43555072
AURKA	15787244	16417592	32808576	34105184	63087408	72159280	151594432	152364192	223642336	236671808
AURKB	2196116	2037098	5027384	5323972	8712760	10531984	23216774	21745012	31056356	34662424
BRD2	3584597	3510162	10099624	8429990	19600712	21049128	45162032	46440720	58631632	60400608
BRD3	3874025	3016746	8872572	9011388	16603468	15762314	35777592	36635136	42186384	47525520
BRD4	7632217	6557406	14885648	14862611	24794159	29653673	53914290	51493458	60842414	66582232
BTK	1074134	1013080	2857813	2756410	5078437	5556350	11517532	11219648	14995720	15477952
CAMK1D	26092	103634	152553	167380	323526	745126	1249396	1319030	1377220	1657216
CDK11B	965932	776452	1514228	1654300	2036760	2114420	3845856	3609952	4021776	4835008
CDK4	5743512	5883022	12248140	11664632	21731764	24268512	47293296	44874240	52890208	61245712
CDK5	8206670	7351124	20743496	18100372	36913308	33668676	69082064	69321532	84872904	88913936
CDK6	560111	344592	1359914	1413232	2583334	3239959	6657944	6667660	7260632	8206796
CLK3	753742	1230981	2676918	2524387	4526116	4372012	8322412	8102722	10630976	11035248
CSNK1A1	7286396	11660436	15743192	15058328	22818760	27112232	41121568	39103232	44312288	53317408
CSNK2A1	336866	384244	997810	793495	1428390	794624	2388536	2190576	3545008	6426984
CSNK2A2	16404494	18048084	46389328	41894460	73612624	93906216	197882944	180397440	292415104	283060864
CSNK2B	5460264	6965066	22047744	17429368	45629636	42502932	90498256	90667720	111202496	118965120
DAPK3	5718602	6593464	13698808	12456616	27340096	28238552	61309008	62093888	78461616	82223616
DDR1	1118553	842878	3459847	2941408	6832101	5793364	8550199	8017404	11823890	680399
DDR2	4138359	4514244	9447376	9227125	16724962	17794274	29488030	29897452	33760476	39678304
EGFR	4944928	5423656	12011865	11443490	20423188	22887886	38158936	39304160	47184464	51973280
EPHA2	49763672	47885760	110568864	89859296	192803360	206585408	358273152	352059648	502737408	537644416
EPHA5	0	0	55091	116353	251031	209832	971180	946434	1367612	1553268
EPHB2	1089864	1049951	2532586	2297284	4610192	4704544	8721032	9189660	12244824	13972840
EPHB3	1611858	2011607	3546701	3563647	6320484	7069718	11918872	11685742	12530760	14355220
ERBB2	27543712	29345712	48079688	55091704	99753448	99839320	138482176	157466928	159447136	184418720
FASN	275937760	284249248	537830656	540817792	772207488	961957632	1648374272	1579152640	1656044544	1922919168
FGFR1	125057	307283	630025	743860	1376337	1850650	3140622	3603526	5062714	5472224
FGFR2	8873	42481	253887	297441	818460	868391	1847686	1730888	2136932	2725336
FGFR4	515614	565492	1488624	1656632	2736512	3109118	5835256	6029472	7055128	8874904
FYN	642390	663674	1766371	1768445	3082378	4482270	8264388	7199792	13280510	12899892
GAK	2225057	1525484	3111884	3190717	4921136	5808628	8113368	9172048	14231944	14502036
GSK3A	11276838	12190573	29645422	25269192	46276520	62319372	114765648	121496544	179114704	184037152
IGF1R	3806338	4220980	8796376	7952372	12582992	15216128	23541808	23575712	27527072	29766192
IRAK1	1161674	1115520	2432490	2139820	3798196	4371104	7322856	7930824	9721376	11258624
JAK1	5124734	5858886	13161034	13052708	26032344	26310632	52158240	56166824	84006224	88203808
LYN	3013131	3361809	7248372	6776520	12520496	14890746	29530016	30286200	37295580	45305424
MAP2K1	12136944	7063978	15907160	17877744	32662640	33166376	68006224	60338960	88088864	72266592
MAP2K2	35689970	38651586	72342620	68990240	119200608	142962328	201640832	249229120	252419792	303241792
MAP2K3	8878903	7765518	19713569	18398081	34158000	37699329	58521592	57442472	66111344	69238442
MAP3K5	632239	537079	1151544	1054744	2099772	2210546	3912324	3848764	5027820	5286880
MAP4K2	2405474	2685387	6014902	7069857	12453182	13317282	26550868	24694148	35864480	42445968
MAP4K4	3337287	2832066	5598940	6801742	11377032	11077068	18138516	19126302	20751844	24137136
MAP4K5	732949	1375762	3714326	4043392	6759866	8408954	15776356	18140814	24292540	26061280
MAPK3	5286024	7341404	11317632	11446208	19036608	21657904	34941216	32888736	26540768	37810240
MASTL	274464	141406	342055	463365	773198	929639	1489897	1625578	1866384	2048512
MET	2578778	2631740	5459900	5965986	10244596	13114796	24428408	24460016	34303920	33717504
MLKL	6241584	4671499	9192397	9568143	18902074	20023020	33386408	38959164	51458784	43496734
MST1R	1427122	1315419	2953313	3474180	6214632	6545460	9219672	7532288	11223904	11431056
MTOR	14676274	13910246	33871776	36241412	68599776	70549472	142059968	133585504	172912512	171050032
NEK9	11931486	12524768	28667148	29816724	51141080	55540224	96150048	107946832	138275408	144654816
PAK2	3024260	3753810	8287678	7980428	14379236	17226720	24408384	22737328	27774336	29241264
PDGFRB	2344896	3128768	6808864	6899712	11889664	13554816	22249728	23002368	25553280	28930560
PDXK	11070544	15636932	43056752	40583048	84769856	90744224	205404960	161652928	303184448	333535872
PHKA2	6218188	6940465	15886852	14031108	27811452	32210932	65831824	64170640	88649936	86091904
PIK3CA	7142	41141	221340	238077	474162	402508	800824	765352	826160	844090
PIK3CB	142912	29280	316288	323984	562112	639984	1165536	1118784	1139584	1336080
PIK3CD	1048097	1207769	2801743	2670590	4326724	5652463	13398636	12988864	15349808	17471857
PRKCA	15665824	16908067	42437608	32118568	57725076	62666160	119023760	129410144	129975912	147463680
PRKD3	1849512	1454356	3681904	4162656	7014576	6610968	12851040	12037504	17853792	18488352
PRKDC	177431136	172945304	407300736	327168960	740102080	787980864	1447761152	1338831360	1343882240	1936147712
PRKX	1297228	1558543	3649915	3587103	7424920	8355024	16025480	14695344	18983064	22437384
RAF1	4196840	3752064	7522412	6216128	10124528	11597976	18506440	16150472	20063080	23162776
RET	922836	1020565	2756143	2542589	4816773	4864877	11600424	10360730	15078696	15763386
RPS6KA1	5017087	5650838	11529032	10764792	18020260	20154164	32638580	33276672	35548248	44919816
RPS6KA3	6895913	7540750	15082856	13467998	25341516	29290392	45643976	37561360	53698280	56337264
RPS6KA5	3720818	3649438	9062151	8808774	16305442	18047344	32880944	34678556	36960888	41677544
SLK	13694680	17181277	37145836	36390279	67076384	69506672	120554192	127395416	148764936	155147896
SRC	9475088	11750444	24558868	22102416	42724960	37069296	76910912	70573120	119414656	145101056
SRPK1	619999	902149	1141246	1130046	1302184	1864044	2085524	2136374	2215216	2657812
STK16	1016128	1070329	2807512	2250924	5105260	5313444	11712476	11599032	17770620	17407352
TAOK2	4205920	4770890	10089324	9873912	18663030	22920602	38020752	38782504	48938160	55479656
TGFBR2	329709	457344	778297	850881	1519807	1613384	3526448	3301327	4174826	4508262
TRIM28	23521968	29279600	44396528	43320592	58084512	67195136	90622592	91924832	91973568	110435552
TRRAP	1247008	932640	2752330	2881034	4586090	4502406	7575664	7447172	7707336	9185640
TYK2	1687635	2033475	4147000	4355457	8297730	10301810	19190672	19959076	26226516	27485832
WEE1	801567	582422	1659992	2270828	3686212	3378184	5654016	6341088	7146000	8084704
YES1	17052962	19284046	36529160	38880748	69419784	70865512	140416504	141274624	211829840	209848272
Grand	920615460	953594433	2016398275	1886051625	3396629019	3812004081	6836546873	6672649640	7907696702	9165635117

[truncated: 6 more sheets: WHIM_PDX_PRM_Transitions_Sum, Basal_vs_Luminal_pvalues, DP1_POL_ClinicalSamples_PRM_zsc, Heavy_Peptide_summary, WHIM_PDX_SureQuant_Transitions, WHIM_PDX_SureQuant_Transitions_]
